# Supplementary material for: Site-specific metal-support interaction to switch the activity of Ir single atoms for oxygen evolution reaction
Source: Nat Commun. 2024 Jan 16;15:559. doi: 10.1038/s41467-024-44815-0 (PMC10792023; doi:10.1038/s41467-024-44815-0)
Supplement: Supplementary file 3 — Source Data [file 41467_2024_44815_MOESM3_ESM.xlsx]

## Sheet: Figure 1e
	Ir1/Ni LDH-T		Ir1/Ni LDH-V		IrO2		Ir foil
11014.6	0.0209	11014.6	0.008	11014.6	0.00223	11014.6	0.000391341
11018.6	0.02042	11018.6	0.01515	11018.6	0.00203	11018.6	0.000520499
11022.4	0.01995	11022.4	0.02198	11022.4	0.00182	11022.4	0.000604615
11026.4	0.01924	11026.4	0.02288	11026.4	0.00151	11026.4	0.000309284
11030.5	0.01763	11030.5	0.02185	11030.5	0.00156	11030.5	0.000408518
11034.5	0.01525	11034.5	0.01981	11034.5	0.00138	11034.5	0.000270643
11038.6	0.01347	11038.6	0.0084	11038.6	0.00108	11038.6	0.000131742
11042.8	0.01343	11042.8	0.00693	11042.8	0.000883722	11042.8	0.00014628
11046.7	0.01247	11046.7	0.01159	11046.7	0.00061375	11046.7	-4.90845e-05
11050.8	0.01071	11050.8	0.01032	11050.8	0.000645997	11050.8	7.38288e-06
11054.9	0.00922	11054.9	0.00363	11054.9	0.000432515	11054.9	-6.13235e-05
11058.6	0.00915	11058.6	0.00424	11058.6	0.000169516	11058.6	-0.000176249
11062.5	0.00965	11062.5	0.0033	11062.5	2.7702e-05	11062.5	-0.000293789
11066.4	0.00883	11066.4	0.00979	11066.4	-0.000167365	11066.4	-0.000423641
11070.3	0.0074	11070.3	0.01444	11070.3	-0.000217525	11070.3	-0.000554843
11074.3	0.0057	11074.3	0.01147	11074.3	-0.000481749	11074.3	-0.000587932
11078.4	0.00218	11078.4	0.00307	11078.4	-0.000846302	11078.4	-0.000655717
11082.3	0.00271	11082.3	-0.00241	11082.3	-0.000923713	11082.3	-0.000718634
11086.4	0.00315	11086.4	-0.00111	11086.4	-0.000767513	11086.4	-0.000542067
11090.4	0.00222	11090.4	-0.00115	11090.4	-0.000882951	11090.4	-0.000658135
11094.7	0.000323285	11094.7	-0.00589	11094.7	-0.000883908	11094.7	-0.000463281
11098.8	2.60789e-05	11098.8	-0.00228	11098.8	-0.000918419	11098.8	-0.000332286
11102.7	-0.00201	11102.7	-0.00201	11102.7	-0.000996402	11102.7	-0.000266679
11106.8	-0.00146	11106.8	-0.00181	11106.8	-0.000851961	11106.8	-6.79152e-05
11110.6	-0.00143	11110.6	-0.0002493	11110.6	-0.000841691	11110.6	3.80983e-05
11114.5	-0.00254	11114.5	-0.000590712	11114.5	-0.00189	11114.5	0.000227606
11118.3	-0.0023	11118.3	-0.0133	11118.3	-0.00127	11118.3	0.00040411
11122.1	-0.00368	11122.1	-0.00736	11122.1	-0.00071692	11122.1	0.000527432
11126.2	-0.00382	11126.2	-0.00473	11126.2	-0.000451622	11126.2	0.000755409
11130.3	-0.00386	11130.3	-0.00297	11130.3	-0.00103	11130.3	0.000865943
11134.1	-0.00526	11134.1	0.0029	11134.1	-0.000284222	11134.1	0.00117
11138.2	-0.0062	11138.2	-0.00285	11138.2	0.000369089	11138.2	0.00157
11142.4	-0.00502	11142.4	-0.000553714	11142.4	0.000585421	11142.4	0.00199
11146.4	-0.00533	11146.4	-0.00573	11146.4	0.00103	11146.4	0.00261
11150.5	-0.00567	11150.5	-0.00927	11150.5	0.00174	11150.5	0.00344
11154.5	-0.00507	11154.5	-0.00546	11154.5	0.00251	11154.5	0.00422
11158.6	-0.00471	11158.6	-0.00179	11158.6	0.00346	11158.6	0.00532
11162.6	-0.00444	11162.6	-0.00593	11162.6	0.00458	11162.6	0.0066
11166.4	-0.00415	11166.4	-0.000490854	11166.4	0.00595	11166.4	0.00802
11170.4	-0.00274	11170.4	0.00186	11170.4	0.00782	11170.4	0.01002
11174.2	0.000244876	11174.2	-0.00371	11174.2	0.01008	11174.2	0.01242
11178.1	0.0029	11178.1	0.00408	11178.1	0.01307	11178.1	0.01549
11182.2	0.00861	11182.2	0.01116	11182.2	0.01681	11182.2	0.01947
11186.1	0.01474	11186.1	0.01323	11186.1	0.02262	11186.1	0.02523
11190.1	0.02246	11190.1	0.02072	11190.1	0.03053	11190.1	0.03334
11191.2	0.02536	11191.2	0.0269	11191.2	0.03278	11191.2	0.03562
11192.3	0.02826	11192.3	0.0331	11192.3	0.03515	11192.3	0.03802
11193.3	0.031	11193.3	0.03894	11193.3	0.03876	11193.3	0.04147
11194.2	0.03565	11194.2	0.03331	11194.2	0.04224	11194.2	0.0451
11195.4	0.0379	11195.4	0.04263	11195.4	0.04686	11195.4	0.05004
11196.3	0.04484	11196.3	0.04233	11196.3	0.0507	11196.3	0.05401
11197.2	0.04872	11197.2	0.0562	11197.2	0.05623	11197.2	0.0587
11198.3	0.05519	11198.3	0.05709	11198.3	0.06421	11198.3	0.06592
11198.6	0.05564	11198.6	0.06632	11198.6	0.0671	11198.6	0.06898
11199.4	0.05942	11199.4	0.0636	11199.4	0.07195	11199.4	0.07563
11200.1	0.06265	11200.1	0.06885	11200.1	0.07616	11200.1	0.08144
11200.8	0.0665	11200.8	0.06447	11200.8	0.08067	11200.8	0.08665
11201.5	0.07377	11201.5	0.07091	11201.5	0.08517	11201.5	0.0912
11202.2	0.08141	11202.2	0.08546	11202.2	0.09081	11202.2	0.0965
11202.9	0.09333	11202.9	0.09605	11202.9	0.09998	11202.9	0.10372
11203.7	0.10402	11203.7	0.09882	11203.7	0.11148	11203.7	0.1141
11204.3	0.11397	11204.3	0.1165	11204.3	0.12373	11204.3	0.12663
11205.1	0.12962	11205.1	0.12241	11205.1	0.14001	11205.1	0.1439
11205.9	0.14531	11205.9	0.14287	11205.9	0.15604	11205.9	0.1625
11206.5	0.16032	11206.5	0.15581	11206.5	0.16994	11206.5	0.17868
11207.3	0.19426	11207.3	0.19575	11207.3	0.1914	11207.3	0.20208
11207.9	0.22328	11207.9	0.2157	11207.9	0.21434	11207.9	0.22316
11208.6	0.25713	11208.6	0.2446	11208.6	0.2531	11208.6	0.25732
11209.3	0.28302	11209.3	0.27677	11209.3	0.29938	11209.3	0.30436
11209.9	0.30993	11209.9	0.30684	11209.9	0.34962	11209.9	0.367
11210.8	0.35712	11210.8	0.34401	11210.8	0.40098	11210.8	0.45435
11211.4	0.40238	11211.4	0.38891	11211.4	0.44632	11211.4	0.52035
11212.2	0.48825	11212.2	0.46036	11212.2	0.5054	11212.2	0.59615
11212.8	0.60807	11212.8	0.57649	11212.8	0.57659	11212.8	0.67616
11213.6	0.786	11213.6	0.74506	11213.6	0.69865	11213.6	0.78691
11214.1	0.95848	11214.1	0.90777	11214.1	0.83627	11214.1	0.90691
11214.9	1.26124	11214.9	1.18961	11214.9	1.11602	11214.9	1.15235
11215.7	1.6037	11215.7	1.52062	11215.7	1.47173	11215.7	1.41903
11216.4	1.92213	11216.4	1.83746	11216.4	1.79831	11216.4	1.58566
11217.1	2.33587	11217.1	2.24768	11217.1	2.11947	11217.1	1.65712
11217.8	2.72996	11217.8	2.70008	11217.8	2.35737	11217.8	1.64267
11218.4	2.96311	11218.4	2.9798	11218.4	2.52783	11218.4	1.59588
11219	3.00067	11219	3.06882	11219	2.59322	11219	1.52449
11219.6	2.90647	11219.6	2.98903	11219.6	2.50178	11219.6	1.44337
11220.4	2.73398	11220.4	2.81451	11220.4	2.23863	11220.4	1.33948
11221.1	2.51992	11221.1	2.60416	11221.1	2.00073	11221.1	1.25705
11221.8	2.30665	11221.8	2.37056	11221.8	1.82888	11221.8	1.21229
11222.4	2.0451	11222.4	2.11177	11222.4	1.67722	11222.4	1.18348
11223.1	1.7461	11223.1	1.79224	11223.1	1.53796	11223.1	1.16233
11223.8	1.45173	11223.8	1.47115	11223.8	1.39038	11223.8	1.14336
11224.4	1.27025	11224.4	1.29152	11224.4	1.26634	11224.4	1.12843
11225.1	1.13955	11225.1	1.14769	11225.1	1.14426	11225.1	1.11244
11225.7	1.05271	11225.7	1.05604	11225.7	1.04343	11225.7	1.09438
11226.5	0.99171	11226.5	0.99543	11226.5	0.96942	11226.5	1.0789
11227.2	0.95158	11227.2	0.95301	11227.2	0.92572	11227.2	1.07048
11227.9	0.92761	11227.9	0.93003	11227.9	0.90136	11227.9	1.06947
11228.6	0.90928	11228.6	0.90848	11228.6	0.88584	11228.6	1.07409
11229.2	0.89915	11229.2	0.90614	11229.2	0.87636	11229.2	1.0802
11229.8	0.8934	11229.8	0.90036	11229.8	0.86887	11229.8	1.08776
11230.5	0.89192	11230.5	0.89676	11230.5	0.86259	11230.5	1.09786
11231.2	0.89027	11231.2	0.89774	11231.2	0.85865	11231.2	1.10337
11231.9	0.88983	11231.9	0.89498	11231.9	0.8551	11231.9	1.09782
11232.6	0.88924	11232.6	0.90037	11232.6	0.85251	11232.6	1.08528
11233.3	0.88651	11233.3	0.89053	11233.3	0.85018	11233.3	1.0715
11234	0.88176	11234	0.88488	11234	0.84761	11234	1.05752
11234.7	0.87987	11234.7	0.89207	11234.7	0.84532	11234.7	1.04414
11235.4	0.87809	11235.4	0.89068	11235.4	0.8429	11235.4	1.03141
11236.1	0.8762	11236.1	0.88112	11236.1	0.84166	11236.1	1.01781
11236.8	0.87646	11236.8	0.88489	11236.8	0.84343	11236.8	1.00523
11237.6	0.87609	11237.6	0.88025	11237.6	0.84801	11237.6	0.99707
11238.3	0.87713	11238.3	0.88408	11238.3	0.85292	11238.3	0.99308
11239	0.87925	11239	0.88142	11239	0.8577	11239	0.99118
11239.7	0.88525	11239.7	0.89391	11239.7	0.86341	11239.7	0.99198
11240.4	0.89136	11240.4	0.8945	11240.4	0.87005	11240.4	0.99532
11241	0.8969	11241	0.90095	11241	0.87784	11241	0.99962
11241.7	0.9022	11241.7	0.91503	11241.7	0.89122	11241.7	1.00941
11242.4	0.90955	11242.4	0.91381	11242.4	0.90349	11242.4	1.02064
11243.2	0.91586	11243.2	0.91894	11243.2	0.91397	11243.2	1.03345
11243.8	0.92032	11243.8	0.92622	11243.8	0.91958	11243.8	1.04098
11244.6	0.92597	11244.6	0.93645	11244.6	0.92419	11244.6	1.04637
11245.4	0.93791	11245.4	0.93958	11245.4	0.92776	11245.4	1.05056
11245.9	0.94575	11245.9	0.94821	11245.9	0.9295	11245.9	1.05167
11246.6	0.95018	11246.6	0.96079	11246.6	0.9306	11246.6	1.05201
11247.4	0.95884	11247.4	0.96969	11247.4	0.9305	11247.4	1.04796
11248.1	0.96529	11248.1	0.97553	11248.1	0.93099	11248.1	1.04038
11248.8	0.96824	11248.8	0.9881	11248.8	0.93306	11248.8	1.0307
11249.6	0.97411	11249.6	0.98399	11249.6	0.93768	11249.6	1.02036
11250.3	0.97898	11250.3	0.99931	11250.3	0.94245	11250.3	1.01289
11250.9	0.98448	11250.9	1.00133	11250.9	0.9478	11250.9	1.00787
11251.7	0.99271	11251.7	1.01425	11251.7	0.95717	11251.7	1.00197
11252.4	0.99658	11252.4	1.01478	11252.4	0.96781	11252.4	0.99757
11253.1	1.00405	11253.1	1.01361	11253.1	0.9787	11253.1	0.99376
11253.8	1.0087	11253.8	1.02831	11253.8	0.98882	11253.8	0.99083
11254.5	1.0137	11254.5	1.03813	11254.5	0.99647	11254.5	0.98905
11255.3	1.02009	11255.3	1.04861	11255.3	1.00338	11255.3	0.98736
11256	1.02948	11256	1.05235	11256	1.00944	11256	0.98586
11256.7	1.04119	11256.7	1.05564	11256.7	1.0167	11256.7	0.98411
11257.4	1.05256	11257.4	1.06951	11257.4	1.02383	11257.4	0.98191
11258.1	1.06379	11258.1	1.08992	11258.1	1.03204	11258.1	0.97913
11258.9	1.0772	11258.9	1.10703	11258.9	1.04294	11258.9	0.97449
11259.6	1.08877	11259.6	1.11093	11259.6	1.05245	11259.6	0.97055
11260.3	1.10032	11260.3	1.11981	11260.3	1.06253	11260.3	0.96773
11261.1	1.11527	11261.1	1.13625	11261.1	1.07299	11261.1	0.96687
11262.4	1.14068	11262.4	1.16954	11262.4	1.09106	11262.4	0.96923
11263.4	1.15131	11263.4	1.1752	11263.4	1.10517	11263.4	0.97389
11264.3	1.16046	11264.3	1.17935	11264.3	1.11795	11264.3	0.98101
11265.3	1.16626	11265.3	1.18431	11265.3	1.12673	11265.3	0.9894
11266.5	1.17036	11266.5	1.19107	11266.5	1.13255	11266.5	0.99637
11267.4	1.17516	11267.4	1.19664	11267.4	1.13577	11267.4	1.00085
11268.4	1.17551	11268.4	1.19672	11268.4	1.13782	11268.4	1.00591
11269.4	1.16739	11269.4	1.18802	11269.4	1.13584	11269.4	1.01182
11270.3	1.15788	11270.3	1.17542	11270.3	1.13011	11270.3	1.01792
11271.3	1.14701	11271.3	1.17033	11271.3	1.12143	11271.3	1.02351
11272.4	1.13312	11272.4	1.15964	11272.4	1.11149	11272.4	1.0274
11273.4	1.11178	11273.4	1.13813	11273.4	1.1002	11273.4	1.02933
11274.3	1.09924	11274.3	1.12613	11274.3	1.08696	11274.3	1.0298
11275.2	1.08878	11275.2	1.10576	11275.2	1.07372	11275.2	1.02914
11276.2	1.07735	11276.2	1.09397	11276.2	1.06189	11276.2	1.02712
11277.3	1.065	11277.3	1.08676	11277.3	1.0529	11277.3	1.02515
11278.2	1.05143	11278.2	1.07346	11278.2	1.04559	11278.2	1.02388
11279.1	1.03684	11279.1	1.06066	11279.1	1.03786	11279.1	1.02253
11280.1	1.02215	11280.1	1.04363	11280.1	1.02725	11280.1	1.02082
11281	1.01064	11281	1.03014	11281	1.0171	11281	1.01858
11282	1.0018	11282	1.01841	11282	1.00786	11282	1.01595
11283.1	0.99339	11283.1	1.01135	11283.1	1.00018	11283.1	1.01369
11284	0.98429	11284	1.00259	11284	0.99415	11284	1.01242
11285	0.97624	11285	0.99002	11285	0.98687	11285	1.01156
11285.9	0.97073	11285.9	0.98852	11285.9	0.97927	11285.9	1.01106
11286.8	0.96561	11286.8	0.98641	11286.8	0.97299	11286.8	1.01062
11287.9	0.96148	11287.9	0.97475	11287.9	0.96786	11287.9	1.00977
11288.8	0.95774	11288.8	0.97741	11288.8	0.9647	11288.8	1.00893
11289.9	0.95472	11289.9	0.97462	11289.9	0.96057	11289.9	1.008
11290.8	0.952	11290.8	0.97504	11290.8	0.95626	11290.8	1.00721
11291.8	0.95007	11291.8	0.97697	11291.8	0.95098	11291.8	1.00523
11292.9	0.95244	11292.9	0.97532	11292.9	0.94624	11292.9	1.00162
11294	0.95289	11294	0.97483	11294	0.94313	11294	0.99653
11295.1	0.94989	11295.1	0.96883	11295.1	0.94072	11295.1	0.99195
11295.9	0.94977	11295.9	0.96635	11295.9	0.93881	11295.9	0.98859
11296.9	0.95055	11296.9	0.96744	11296.9	0.93772	11296.9	0.98449
11297.9	0.95091	11297.9	0.96664	11297.9	0.93769	11297.9	0.97929
11299	0.94989	11299	0.96161	11299	0.93821	11299	0.97555
11299.9	0.95053	11299.9	0.96049	11299.9	0.93902	11299.9	0.97344
11300.9	0.95513	11300.9	0.96832	11300.9	0.94022	11300.9	0.97155
11301.9	0.96009	11301.9	0.97649	11301.9	0.94211	11301.9	0.96968
11303	0.96328	11303	0.98014	11303	0.94502	11303	0.96688
11304	0.96572	11304	0.98577	11304	0.94839	11304	0.9642
11305.1	0.96824	11305.1	0.98194	11305.1	0.95117	11305.1	0.96251
11306.1	0.97296	11306.1	0.98778	11306.1	0.95373	11306.1	0.96209
11307.1	0.97633	11307.1	0.99643	11307.1	0.95692	11307.1	0.96276
11308	0.97894	11308	0.99872	11308	0.96051	11308	0.96437
11309	0.98231	11309	0.99812	11309	0.96377	11309	0.96755
11310.1	0.98324	11310.1	0.9961	11310.1	0.96659	11310.1	0.97169
11311.2	0.98617	11311.2	0.99834	11311.2	0.96889	11311.2	0.97501
11312.1	0.98869	11312.1	1.00493	11312.1	0.9709	11312.1	0.97823
11313.2	0.99129	11313.2	1.0046	11313.2	0.97394	11313.2	0.98196
11314.2	0.99364	11314.2	1.01319	11314.2	0.97709	11314.2	0.98618
11315.2	0.99711	11315.2	1.01225	11315.2	0.97975	11315.2	0.99082
11316.3	0.99889	11316.3	1.01033	11316.3	0.98239	11316.3	0.99442
11317.3	1.00285	11317.3	1.01286	11317.3	0.98471	11317.3	0.99752
11318.2	1.00496	11318.2	1.02122	11318.2	0.98704	11318.2	0.99965
11319.3	1.00692	11319.3	1.02722	11319.3	0.99034	11319.3	1.00193
11320.2	1.00803	11320.2	1.02335	11320.2	0.99294	11320.2	1.00325
11321.2	1.00888	11321.2	1.02299	11321.2	0.99497	11321.2	1.00447
11322.3	1.01302	11322.3	1.02379	11322.3	0.99693	11322.3	1.00523
11323.4	1.01649	11323.4	1.02722	11323.4	0.99878	11323.4	1.00595
11324.2	1.01762	11324.2	1.02874	11324.2	1.00092	11324.2	1.00646
11325.3	1.02091	11325.3	1.02889	11325.3	1.00356	11325.3	1.007
11326.2	1.0241	11326.2	1.03841	11326.2	1.00574	11326.2	1.00718
11327.3	1.02932	11327.3	1.04084	11327.3	1.00818	11327.3	1.00717
11328.3	1.02995	11328.3	1.03867	11328.3	1.01018	11328.3	1.00672
11329.2	1.0307	11329.2	1.04711	11329.2	1.01225	11329.2	1.00623
11330.1	1.03306	11330.1	1.04974	11330.1	1.015	11330.1	1.00525
11331.1	1.03542	11331.1	1.04941	11331.1	1.01815	11331.1	1.00397
11332.2	1.03544	11332.2	1.05021	11332.2	1.02053	11332.2	1.00331
11333	1.03694	11333	1.04526	11333	1.02217	11333	1.00276
11334.1	1.04052	11334.1	1.04862	11334.1	1.02422	11334.1	1.00297
11334.6	1.04157	11334.6	1.05372	11334.6	1.02541	11334.6	1.00313
11336	1.04166	11336	1.05008	11336	1.0293	11336	1.00374
11337	1.04142	11337	1.04891	11337	1.03243	11337	1.00534
11337.9	1.04234	11337.9	1.04739	11337.9	1.03472	11337.9	1.00702
11338.9	1.04117	11338.9	1.04774	11338.9	1.03707	11338.9	1.0095
11339.9	1.04026	11339.9	1.04575	11339.9	1.03901	11339.9	1.01204
11340.8	1.04028	11340.8	1.0474	11340.8	1.04094	11340.8	1.01431
11341.8	1.04105	11341.8	1.04411	11341.8	1.04295	11341.8	1.01733
11342.8	1.04265	11342.8	1.04486	11342.8	1.04429	11342.8	1.02048
11343.7	1.03743	11343.7	1.04616	11343.7	1.04523	11343.7	1.02206
11344.7	1.03832	11344.7	1.05237	11344.7	1.04579	11344.7	1.02347
11345.8	1.03799	11345.8	1.04609	11345.8	1.04609	11345.8	1.02482
11346.7	1.03673	11346.7	1.04319	11346.7	1.046	11346.7	1.02559
11347.7	1.03317	11347.7	1.03592	11347.7	1.04534	11347.7	1.02637
11348.8	1.03367	11348.8	1.03285	11348.8	1.04414	11348.8	1.02575
11349.8	1.03281	11349.8	1.04057	11349.8	1.04282	11349.8	1.02481
11350.8	1.03002	11350.8	1.0356	11350.8	1.04108	11350.8	1.02312
11351.8	1.02947	11351.8	1.0375	11351.8	1.03877	11351.8	1.02085
11352.8	1.02883	11352.8	1.04144	11352.8	1.03575	11352.8	1.01762
11353.8	1.02603	11353.8	1.03376	11353.8	1.0329	11353.8	1.01364
11354.8	1.02589	11354.8	1.04156	11354.8	1.03072	11354.8	1.00891
11355.9	1.02414	11355.9	1.03567	11355.9	1.02891	11355.9	1.00529
11356.8	1.02235	11356.8	1.04088	11356.8	1.02697	11356.8	1.0023
11357.9	1.02048	11357.9	1.03284	11357.9	1.0243	11357.9	0.99888
11358.9	1.01885	11358.9	1.04273	11358.9	1.02178	11358.9	0.99517
11359.9	1.02203	11359.9	1.04819	11359.9	1.02185	11359.9	0.99028
11362	1.00942	11362	1.02102	11362	1.01057	11362	0.97664
11363.5	1.00567	11363.5	1.0053	11363.5	1.00548	11363.5	0.97293
11366	1.00041	11366	1.00511	11366	1.00015	11366	0.97004
11368.2	0.99559	11368.2	0.99858	11368.2	0.99802	11368.2	0.97066
11369.9	0.99275	11369.9	0.99957	11369.9	0.99549	11369.9	0.97229
11372.3	0.98894	11372.3	0.99322	11372.3	0.993	11372.3	0.9773
11373.8	0.98701	11373.8	0.98424	11373.8	0.99175	11373.8	0.98085
11376.2	0.98539	11376.2	0.98303	11376.2	0.98884	11376.2	0.98725
11378.3	0.98238	11378.3	0.98264	11378.3	0.98689	11378.3	0.99159
11380.2	0.98191	11380.2	0.98399	11380.2	0.98482	11380.2	0.99488
11382.1	0.98276	11382.1	0.9787	11382.1	0.98164	11382.1	0.99827
11384.1	0.98145	11384.1	0.97967	11384.1	0.97907	11384.1	1.0013
11385.6	0.98159	11385.6	0.98258	11385.6	0.97753	11385.6	1.00336
11388.1	0.98371	11388.1	0.97929	11388.1	0.97674	11388.1	1.00685
11389.9	0.98448	11389.9	0.98409	11389.9	0.9767	11389.9	1.00896
11391.9	0.98878	11391.9	0.99177	11391.9	0.97751	11391.9	1.01066
11393.9	0.99251	11393.9	0.99189	11393.9	0.97983	11393.9	1.0113
11395.5	0.99217	11395.5	0.99075	11395.5	0.98115	11395.5	1.01067
11397.6	0.99385	11397.6	0.9976	11397.6	0.98422	11397.6	1.00962
11399.7	0.99504	11399.7	0.99188	11399.7	0.98803	11399.7	1.00818
11401.6	0.99915	11401.6	1.00397	11401.6	0.99116	11401.6	1.00788
11403.6	1.00336	11403.6	0.99348	11403.6	0.99542	11403.6	1.00831
11405.8	1.00453	11405.8	1	11405.8	1.00085	11405.8	1.01067
11407.7	1.00633	11407.7	1.00522	11407.7	1.00464	11407.7	1.01385
11409.7	1.00735	11409.7	1.01049	11409.7	1.00856	11409.7	1.019
11411.8	1.00935	11411.8	1.0121	11411.8	1.01115	11411.8	1.02384
11413.8	1.01041	11413.8	1.00742	11413.8	1.01331	11413.8	1.02693
11415.9	1.01436	11415.9	1.01477	11415.9	1.01582	11415.9	1.02893
11417.9	1.0156	11417.9	1.02153	11417.9	1.01646	11417.9	1.02753
11419.9	1.01695	11419.9	1.0222	11419.9	1.01622	11419.9	1.02333
11422	1.01652	11422	1.01894	11422	1.01512	11422	1.01539
11424	1.01694	11424	1.0156	11424	1.01433	11424	1.00938
11426	1.01988	11426	1.02714	11426	1.01318	11426	1.00451
11428.1	1.0171	11428.1	1.01931	11428.1	1.01153	11428.1	0.99751
11430.1	1.01299	11430.1	1.01462	11430.1	1.01012	11430.1	0.99274
11431.6	1.0115	11431.6	1.01465	11431.6	1.00956	11431.6	0.98999
11434.3	1.01392	11434.3	1.00668	11434.3	1.00918	11434.3	0.98753
11436.1	1.0112	11436.1	1.00769	11436.1	1.00977	11436.1	0.98665
11438.1	1.00979	11438.1	1.01672	11438.1	1.01079	11438.1	0.98574
11440.2	1.01005	11440.2	1.018	11440.2	1.01195	11440.2	0.98497
11441.6	1.0094	11441.6	1.01694	11441.6	1.0126	11441.6	0.98483
11443.9	1.00764	11443.9	1.00529	11443.9	1.01305	11443.9	0.98487
11446	1.00707	11446	1.00887	11446	1.01297	11446	0.98499
11447.7	1.00675	11447.7	1.00788	11447.7	1.01235	11447.7	0.98527
11449.8	1.00311	11449.8	1.00045	11449.8	1.01116	11449.8	0.98541
11451.8	1.00301	11451.8	1.00615	11451.8	1.00977	11451.8	0.9851
11453.8	1.00502	11453.8	1.00208	11453.8	1.00857	11453.8	0.98516
11455.7	1.00485	11455.7	1.0007	11455.7	1.00766	11455.7	0.98568
11457.7	1.0041	11457.7	1.00466	11457.7	1.00765	11457.7	0.98694
11459.7	1.00099	11459.7	1.00646	11459.7	1.00806	11459.7	0.98874
11461.7	1.00431	11461.7	0.99655	11461.7	1.00894	11461.7	0.992
11463.7	1.00444	11463.7	0.99662	11463.7	1.01045	11463.7	0.99626
11465.3	1.00244	11465.3	1.00023	11465.3	1.0117	11465.3	1.00011
11467.8	1.00072	11467.8	1.00229	11467.8	1.01366	11467.8	1.00653
11469.8	1.00091	11469.8	1.00019	11469.8	1.01455	11469.8	1.0111
11471.3	1.00201	11471.3	0.99739	11471.3	1.01517	11471.3	1.01435
11473.9	1.0023	11473.9	0.99756	11473.9	1.01433	11473.9	1.01945
11476	1.00142	11476	1.0003	11476	1.01084	11476	1.02296
11477.8	1.00103	11477.8	0.99792	11477.8	1.00892	11477.8	1.02502
11480.1	0.99982	11480.1	0.99873	11480.1	1.00626	11480.1	1.02588
11481.9	0.99837	11481.9	1.00203	11481.9	1.00316	11481.9	1.02612
11484.1	0.99804	11484.1	1.00159	11484.1	0.99839	11484.1	1.02519
11486.1	0.99773	11486.1	0.9992	11486.1	0.99334	11486.1	1.0235
11488.1	0.99672	11488.1	0.99676	11488.1	0.98937	11488.1	1.02098
11490.1	0.9941	11490.1	0.99578	11490.1	0.98705	11490.1	1.01753
11491.7	0.99449	11491.7	0.99386	11491.7	0.98548	11491.7	1.01492
11494.2	0.99591	11494.2	0.98681	11494.2	0.9846	11494.2	1.01014
11496.1	0.99679	11496.1	0.98687	11496.1	0.98479	11496.1	1.0046
11498.1	0.99479	11498.1	0.98853	11498.1	0.98557	11498.1	0.9994
11500.1	0.99256	11500.1	0.99084	11500.1	0.98651	11500.1	0.99434
11501.9	0.99271	11501.9	0.99312	11501.9	0.98771	11501.9	0.9901
11503.9	0.99364	11503.9	0.99471	11503.9	0.98915	11503.9	0.98854
11505.7	0.99517	11505.7	0.99402	11505.7	0.9898	11505.7	0.98723
11507.8	0.99575	11507.8	0.99186	11507.8	0.99071	11507.8	0.98679
11509.9	0.99526	11509.9	0.98973	11509.9	0.99171	11509.9	0.98698
11512.6	0.99494	11512.6	0.99067	11512.6	0.99286	11512.6	0.98812
11515.7	0.99692	11515.7	0.9964	11515.7	0.99406	11515.7	0.99066
11518.8	0.99631	11518.8	0.99633	11518.8	0.99543	11518.8	0.99347
11521.7	0.99572	11521.7	1.00174	11521.7	0.99693	11521.7	0.99464
11524.9	0.99656	11524.9	0.99926	11524.9	0.99893	11524.9	0.99321
11527.9	0.99897	11527.9	0.99677	11527.9	1.00077	11527.9	0.9912
11530.8	0.99912	11530.8	0.99331	11530.8	1.00283	11530.8	0.98944
11534	0.99969	11534	0.99314	11534	1.00504	11534	0.98867
11537.1	1.00094	11537.1	0.99282	11537.1	1.0065	11537.1	0.99011
11540.2	1.0014	11540.2	0.99894	11540.2	1.0071	11540.2	0.99285
11543.2	1.00169	11543.2	1.00841	11543.2	1.00753	11543.2	0.9966
11546.2	1.00113	11546.2	1.01076	11546.2	1.0074	11546.2	1.00088
11549.2	1.0016	11549.2	1.00844	11549.2	1.00705	11549.2	1.00512
11552.2	1.00328	11552.2	1.006	11552.2	1.00668	11552.2	1.0095
11555.2	1.00336	11555.2	0.9997	11555.2	1.00533	11555.2	1.01417
11558.1	1.00227	11558.1	0.99627	11558.1	1.00379	11558.1	1.01805
11560.9	1.00147	11560.9	0.99888	11560.9	1.00213	11560.9	1.01995
11563.8	1.00173	11563.8	1.00053	11563.8	1.00072	11563.8	1.02061
11566.8	1.00083	11566.8	0.99818	11566.8	0.99947	11566.8	1.01959
11569.6	1.0006	11569.6	1.00117	11569.6	0.99876	11569.6	1.01608
11572.6	1.00282	11572.6	1.00249	11572.6	0.99905	11572.6	1.01135
11575.6	1.00277	11575.6	1.00271	11575.6	1.00003	11575.6	1.00608
11578.7	1.00182	11578.7	1.00289	11578.7	1.00157	11578.7	0.99952
11581.7	1.00193	11581.7	1.00572	11581.7	1.00337	11581.7	0.99383
11584.8	1.00316	11584.8	1.01222	11584.8	1.00507	11584.8	0.99082
11587.8	1.00304	11587.8	1.00114	11587.8	1.00672	11587.8	0.98934
11590.8	1.0017	11590.8	1.00273	11590.8	1.00751	11590.8	0.98891
11593.8	1.00168	11593.8	1.00741	11593.8	1.0077	11593.8	0.99007
11597.1	1.00236	11597.1	0.99949	11597.1	1.00748	11597.1	0.99228
11600	1.00193	11600	1.00222	11600	1.00593	11600	0.99428
11603.1	1.00061	11603.1	1.00365	11603.1	1.00305	11603.1	0.99605
11606	1.00022	11606	1.00267	11606	1.00153	11606	0.99734
11609	0.9989	11609	0.99937	11609	0.99974	11609	0.99858
11612.1	0.99881	11612.1	0.99826	11612.1	0.99714	11612.1	0.99941
11615.1	0.99954	11615.1	0.99953	11615.1	0.99523	11615.1	0.99894
11617.9	1.00043	11617.9	0.99271	11617.9	0.99443	11617.9	0.99687
11620.8	1.00042	11620.8	0.99695	11620.8	0.99408	11620.8	0.99481
11623.7	0.99962	11623.7	1.00146	11623.7	0.99411	11623.7	0.99292
11626.6	0.9984	11626.6	1.00204	11626.6	0.99418	11626.6	0.99191
11629.4	0.99702	11629.4	0.99582	11629.4	0.99431	11629.4	0.99295
11632.5	0.99719	11632.5	1.00383	11632.5	0.99442	11632.5	0.99558
11635.5	0.99749	11635.5	1.00056	11635.5	0.99434	11635.5	0.99858
11638.5	0.99723	11638.5	0.99381	11638.5	0.99404	11638.5	1.00178
11641.5	0.99581	11641.5	0.99533	11641.5	0.99393	11641.5	1.00427
11644.6	0.99514	11644.6	0.99625	11644.6	0.99393	11644.6	1.00594
11647.5	0.9949	11647.5	0.99983	11647.5	0.99392	11647.5	1.00712
11650.7	0.99513	11650.7	1.00179	11650.7	0.99407	11650.7	1.00817
11653.8	0.996	11653.8	0.99825	11653.8	0.99445	11653.8	1.00951
11656.9	0.99411	11656.9	0.99381	11656.9	0.99511	11656.9	1.01131
11659.9	0.99535	11659.9	0.9961	11659.9	0.99608	11659.9	1.01291
11662.9	0.99677	11662.9	0.99859	11662.9	0.99706	11662.9	1.01387
11665.9	0.99734	11665.9	0.99802	11665.9	0.99821	11665.9	1.01407
11668.9	0.99649	11668.9	0.99168	11668.9	0.99924	11668.9	1.01352
11671.9	0.99672	11671.9	0.99389	11671.9	1.00004	11671.9	1.01095
11674.8	0.99713	11674.8	0.99684	11674.8	1.0005	11674.8	1.00701
11677.8	0.99741	11677.8	0.99859	11677.8	1.00078	11677.8	1.00263
11680.6	0.99865	11680.6	1.00149	11680.6	1.00088	11680.6	0.99889
11683.6	0.99981	11683.6	1.0024	11683.6	1.00059	11683.6	0.99327
11686.4	1.00009	11686.4	1.00266	11686.4	1.00006	11686.4	0.98794
11689.3	0.99888	11689.3	1.0037	11689.3	0.99983	11689.3	0.98419
11692.4	0.99853	11692.4	1.00304	11692.4	0.99955	11692.4	0.98314
11695.4	0.99868	11695.4	0.9979	11695.4	0.99863	11695.4	0.98302
11698.3	0.99877	11698.3	0.99284	11698.3	0.9979	11698.3	0.98378
11701.4	0.99852	11701.4	0.99314	11701.4	0.99767	11701.4	0.98533
11704.5	0.99984	11704.5	0.99835	11704.5	0.99763	11704.5	0.98728
11707.5	0.99964	11707.5	0.99915	11707.5	0.99753	11707.5	0.989
11710.6	0.99916	11710.6	0.9968	11710.6	0.9979	11710.6	0.9909
11713.6	1.00007	11713.6	0.99402	11713.6	0.99849	11713.6	0.99278
11716.8	0.99876	11716.8	1.00129	11716.8	0.99911	11716.8	0.99451
11719.8	0.99884	11719.8	1.00645	11719.8	0.99968	11719.8	0.99607
11722.8	0.99965	11722.8	1.00483	11722.8	1.00021	11722.8	0.9975
11725.9	1.00062	11725.9	0.99796	11725.9	1.00064	11725.9	0.99903
11728.8	0.99989	11728.8	1.00306	11728.8	1.00097	11728.8	1.00065
11731.9	1.00045	11731.9	1.00904	11731.9	1.00118	11731.9	1.00215
11734.7	1.00077	11734.7	1.00823	11734.7	1.0014	11734.7	1.00342
11737.7	1.00018	11737.7	0.99893	11737.7	1.00149	11737.7	1.00463
11740.6	1.00099	11740.6	1.00241	11740.6	1.00132	11740.6	1.00558
11743.5	1.00036	11743.5	0.99755	11743.5	1.00043	11743.5	1.00642
11746.4	0.99897	11746.4	0.99097	11746.4	0.99962	11746.4	1.00719
11749.4	0.99792	11749.4	0.99298	11749.4	0.99889	11749.4	1.00811
11752.3	0.99695	11752.3	1.00005	11752.3	0.99812	11752.3	1.00923
11755.3	0.99691	11755.3	1.00171	11755.3	0.99685	11755.3	1.00991
11758.5	0.99718	11758.5	0.99647	11758.5	0.99576	11758.5	1.00977
11761.3	0.99671	11761.3	0.98998	11761.3	0.99538	11761.3	1.00907
11764.4	0.99647	11764.4	0.99483	11764.4	0.99515	11764.4	1.0082
11767.6	0.99785	11767.6	0.99976	11767.6	0.99509	11767.6	1.00624
11770.5	0.9992	11770.5	1.00231	11770.5	0.99537	11770.5	1.00417
11773.6	0.99919	11773.6	1.00146	11773.6	0.99607	11773.6	1.0024
11776.8	0.99649	11776.8	0.99701	11776.8	0.99672	11776.8	1.00109
11779.9	0.99573	11779.9	0.99233	11779.9	0.99704	11779.9	0.99932
11782.8	0.99635	11782.8	0.99257	11782.8	0.99743	11782.8	0.99814
11785.8	0.99766	11785.8	0.99808	11785.8	0.9976	11785.8	0.99753
11788.9	0.99628	11788.9	0.99679	11788.9	0.99745	11788.9	0.99733
11791.9	0.99568	11791.9	0.99392	11791.9	0.99674	11791.9	0.99612
11794.8	0.99562	11794.8	0.99467	11794.8	0.99584	11794.8	0.99473
11797.6	0.99581	11797.6	0.99984	11797.6	0.9955	11797.6	0.99346
11800.6	0.99712	11800.6	0.99649	11800.6	0.99504	11800.6	0.99226
11803.5	0.99807	11803.5	0.99236	11803.5	0.9943	11803.5	0.99089
11806.4	0.99787	11806.4	0.99145	11806.4	0.99409	11806.4	0.98975
11809.3	0.99569	11809.3	0.99594	11809.3	0.99453	11809.3	0.98909
11813.4	0.99824	11813.4	1.00018	11813.4	0.9956	11813.4	0.98924
11817.5	0.99805	11817.5	0.99831	11817.5	0.99702	11817.5	0.98964
11821.4	0.99768	11821.4	0.99929	11821.4	0.99844	11821.4	0.99058
11825.3	0.99847	11825.3	0.99876	11825.3	0.9997	11825.3	0.99159
11829.6	1.0002	11829.6	0.99612	11829.6	1.00065	11829.6	0.99242
11833.7	0.99997	11833.7	0.99825	11833.7	1.00103	11833.7	0.99363
11837.8	1.0015	11837.8	0.99529	11837.8	1.00094	11837.8	0.99572
11841.7	1.00072	11841.7	0.99835	11841.7	1.00032	11841.7	0.99811
11845.9	1.00001	11845.9	1.0001	11845.9	0.9992	11845.9	1.00054
11849.9	1.00014	11849.9	1.00018	11849.9	0.99788	11849.9	1.00258
11853.9	1.00017	11853.9	1.00374	11853.9	0.9967	11853.9	1.00431
11857.7	1.00127	11857.7	1.00054	11857.7	0.99576	11857.7	1.00595
11861.4	1.00184	11861.4	0.99619	11861.4	0.99553	11861.4	1.00743
11865.5	1.0027	11865.5	0.9944	11865.5	0.9961	11865.5	1.00886
11869.2	1.00398	11869.2	0.99802	11869.2	0.9969	11869.2	1.00918
11873.3	1.00588	11873.3	1.00829	11873.3	0.99806	11873.3	1.0093
11877.5	1.00456	11877.5	1.00352	11877.5	0.99915	11877.5	1.00917
11881.3	1.00511	11881.3	1.00323	11881.3	0.99986	11881.3	1.00854
11885.3	1.00625	11885.3	1.00297	11885.3	1.00081	11885.3	1.00707
11889.6	1.00646	11889.6	1.0001	11889.6	1.00195	11889.6	1.00392
11893.7	1.00361	11893.7	0.99728	11893.7	1.00239	11893.7	1.00074
11897.8	1.00208	11897.8	1.01162	11897.8	1.00384	11897.8	0.99897
11901.8	1.00199	11901.8	1.01065	11901.8	1.00413	11901.8	0.99808
11905.8	1.00234	11905.8	1.00884	11905.8	1.0035	11905.8	0.99805
11909.8	1.00303	11909.8	1.009	11909.8	1.00244	11909.8	0.99845
11914	1.00482	11914	1.00693	11914	1.00287	11914	0.99857
11917.7	1.00206	11917.7	1.00194	11917.7	1.00294	11917.7	0.99853
11921.5	1.00142	11921.5	1.00155	11921.5	1.00327	11921.5	0.99855
11925.4	1.00233	11925.4	1.00289	11925.4	1.00203	11925.4	0.9986
11929.3	1.0033	11929.3	1.00361	11929.3	1.0021	11929.3	0.99723
11933.3	1.00203	11933.3	1.00218	11933.3	1.00203	11933.3	0.99539
11937.3	1.00319	11937.3	1.008	11937.3	1.00144	11937.3	0.99301
11941.4	1.00392	11941.4	1.00299	11941.4	1.00073	11941.4	0.99034
11945.4	1.00385	11945.4	0.99806	11945.4	1.00054	11945.4	0.98884
11949.4	1.00329	11949.4	1.00234	11949.4	1.00028	11949.4	0.98922
11953.6	1.00211	11953.6	1.01059	11953.6	0.99985	11953.6	0.98991
11957.7	1.00306	11957.7	1.01515	11957.7	0.99946	11957.7	0.9912
11961.9	1.00346	11961.9	1.00923	11961.9	0.99904	11961.9	0.99325
11965.8	1.00334	11965.8	1.00248	11965.8	0.99875	11965.8	0.99595
11969.9	1.00356	11969.9	1.00228	11969.9	0.99869	11969.9	0.99918
11973.8	1.00502	11973.8	1.01211	11973.8	0.99881	11973.8	1.00225
11977.8	1.00555	11977.8	1.00665	11977.8	0.99941	11977.8	1.00551
11981.8	1.00571	11981.8	1.00558	11981.8	1.0004	11981.8	1.0084
11985.5	1.00652	11985.5	1.00292	11985.5	1.00159	11985.5	1.01076
11989.5	1.00791	11989.5	0.99766	11989.5	1.00304	11989.5	1.01252
11993.4	1.00648	11993.4	1.00033	11993.4	1.00458	11993.4	1.01342
11997.4	1.00861	11997.4	1.00731	11997.4	1.00635	11997.4	1.01414
12001.5	1.00954	12001.5	1.01065	12001.5	1.00794	12001.5	1.01426
12005.5	1.0095	12005.5	1.01051	12005.5	1.00911	12005.5	1.01334
12009.5	1.00913	12009.5	1.01116	12009.5	1.0095	12009.5	1.01179

## Sheet: Figure 1f
	Ir1/Ni LDH-T		Ir1/Ni LDH-V		IrO2		Ir foil
0	0.27692	0	0.15361	0	0.21474	0	0.09103
0.03068	0.25966	0.03068	0.14366	0.03068	0.19085	0.03068	0.07293
0.06136	0.24759	0.06136	0.15324	0.06136	0.17472	0.06136	0.05499
0.09204	0.24008	0.09204	0.17311	0.09204	0.17082	0.09204	0.04506
0.12272	0.236	0.12272	0.1947	0.12272	0.17823	0.12272	0.0486
0.1534	0.2339	0.1534	0.21292	0.1534	0.19124	0.1534	0.05932
0.18408	0.2323	0.18408	0.22511	0.18408	0.20341	0.18408	0.06903
0.21476	0.23001	0.21476	0.23004	0.21476	0.21011	0.21476	0.07395
0.24544	0.22623	0.24544	0.22729	0.24544	0.209	0.24544	0.07321
0.27612	0.22063	0.27612	0.21701	0.27612	0.1998	0.27612	0.06792
0.3068	0.21339	0.3068	0.19982	0.3068	0.18418	0.3068	0.06099
0.33748	0.20511	0.33748	0.17678	0.33748	0.16572	0.33748	0.05682
0.36816	0.19674	0.36816	0.14948	0.36816	0.14983	0.36816	0.05897
0.39884	0.18939	0.39884	0.12039	0.39884	0.14252	0.39884	0.06651
0.42951	0.18409	0.42951	0.09382	0.42951	0.14678	0.42951	0.0752
0.46019	0.1815	0.46019	0.07767	0.46019	0.1599	0.46019	0.08111
0.49087	0.1817	0.49087	0.08068	0.49087	0.17582	0.49087	0.08189
0.52155	0.18414	0.52155	0.10035	0.52155	0.18895	0.52155	0.07678
0.55223	0.18788	0.55223	0.12686	0.55223	0.19555	0.55223	0.06682
0.58291	0.19189	0.58291	0.15357	0.58291	0.19384	0.58291	0.05556
0.61359	0.19522	0.61359	0.17695	0.61359	0.18382	0.61359	0.05007
0.64427	0.19724	0.64427	0.1949	0.64427	0.16744	0.64427	0.05672
0.67495	0.1976	0.67495	0.20603	0.67495	0.14889	0.67495	0.07204
0.70563	0.19622	0.70563	0.2094	0.70563	0.13483	0.70563	0.08855
0.73631	0.19322	0.73631	0.20441	0.73631	0.13251	0.73631	0.10113
0.76699	0.18881	0.76699	0.19082	0.76699	0.14415	0.76699	0.10696
0.79767	0.18329	0.79767	0.16869	0.79767	0.16456	0.79767	0.10506
0.82835	0.17697	0.82835	0.13848	0.82835	0.18606	0.82835	0.09645
0.85903	0.17037	0.85903	0.10128	0.85903	0.20248	0.85903	0.08509
0.88971	0.16443	0.88971	0.06014	0.88971	0.20975	0.88971	0.07891
0.92039	0.16088	0.92039	0.03462	0.92039	0.20569	0.92039	0.08638
0.95107	0.16246	0.95107	0.06878	0.95107	0.19007	0.95107	0.10683
0.98175	0.17249	0.98175	0.12448	0.98175	0.16513	0.98175	0.13227
1.01243	0.19361	1.01243	0.18476	1.01243	0.13742	1.01243	0.15545
1.04311	0.22659	1.04311	0.24598	1.04311	0.12143	1.04311	0.1715
1.07379	0.2703	1.07379	0.30602	1.07379	0.13521	1.07379	0.17759
1.10447	0.32257	1.10447	0.36304	1.10447	0.17791	1.10447	0.1728
1.13515	0.38082	1.13515	0.41538	1.13515	0.23473	1.13515	0.15849
1.16583	0.44228	1.16583	0.46156	1.16583	0.29462	1.16583	0.139
1.19651	0.50406	1.19651	0.50033	1.19651	0.35116	1.19651	0.12267
1.22718	0.56321	1.22718	0.53071	1.22718	0.40053	1.22718	0.12029
1.25786	0.61677	1.25786	0.55215	1.25786	0.44081	1.25786	0.13561
1.28854	0.66191	1.28854	0.56455	1.28854	0.47175	1.28854	0.16057
1.31922	0.69602	1.31922	0.56846	1.31922	0.4947	1.31922	0.18436
1.3499	0.71692	1.3499	0.56524	1.3499	0.51225	1.3499	0.19912
1.38058	0.72303	1.38058	0.55727	1.38058	0.5276	1.38058	0.19995
1.41126	0.71369	1.41126	0.54815	1.41126	0.54356	1.41126	0.18439
1.44194	0.6895	1.44194	0.54274	1.44194	0.56145	1.44194	0.15217
1.47262	0.65289	1.47262	0.5468	1.47262	0.58048	1.47262	0.10517
1.5033	0.60893	1.5033	0.5659	1.5033	0.59798	1.5033	0.04839
1.53398	0.56658	1.53398	0.60388	1.53398	0.61034	1.53398	0.0315
1.56466	0.53934	1.56466	0.66171	1.56466	0.6146	1.56466	0.09361
1.59534	0.54315	1.59534	0.73765	1.59534	0.61023	1.59534	0.1558
1.62602	0.58886	1.62602	0.82826	1.62602	0.60119	1.62602	0.20783
1.6567	0.67566	1.6567	0.92944	1.6567	0.598	1.6567	0.24408
1.68738	0.79378	1.68738	1.03712	1.68738	0.61774	1.68738	0.26051
1.71806	0.93135	1.71806	1.14751	1.71806	0.6785	1.71806	0.25493
1.74874	1.07797	1.74874	1.25718	1.74874	0.78931	1.74874	0.22729
1.77942	1.22521	1.77942	1.36302	1.77942	0.94618	1.77942	0.18017
1.8101	1.36623	1.8101	1.4623	1.8101	1.13706	1.8101	0.12062
1.84078	1.4954	1.84078	1.5526	1.84078	1.34764	1.84078	0.07325
1.87146	1.60819	1.87146	1.63182	1.87146	1.56385	1.87146	0.10073
1.90214	1.701	1.90214	1.69822	1.90214	1.77252	1.90214	0.17333
1.93282	1.77122	1.93282	1.75039	1.93282	1.96164	1.93282	0.24817
1.9635	1.81722	1.9635	1.78727	1.9635	2.1206	1.9635	0.31253
1.99418	1.83837	1.99418	1.80818	1.99418	2.24054	1.99418	0.36032
2.02485	1.835	2.02485	1.81278	2.02485	2.31471	2.02485	0.38851
2.05553	1.8084	2.05553	1.80109	2.05553	2.33877	2.05553	0.3969
2.08621	1.76074	2.08621	1.77349	2.08621	2.31108	2.08621	0.38834
2.11689	1.69498	2.11689	1.73067	2.11689	2.2328	2.11689	0.36882
2.14757	1.6147	2.14757	1.67362	2.14757	2.10792	2.14757	0.347
2.17825	1.52394	2.17825	1.60359	2.17825	1.94319	2.17825	0.33215
2.20893	1.42697	2.20893	1.52207	2.20893	1.74791	2.20893	0.32978
2.23961	1.328	2.23961	1.43073	2.23961	1.53374	2.23961	0.33776
2.27029	1.23087	2.27029	1.33136	2.27029	1.31451	2.27029	0.34752
2.30097	1.13869	2.30097	1.22586	2.30097	1.10599	2.30097	0.34932
2.33165	1.05349	2.33165	1.11614	2.33165	0.92542	2.33165	0.33733
2.36233	0.97598	2.36233	1.00411	2.36233	0.78918	2.36233	0.31457
2.39301	0.90556	2.39301	0.89158	2.39301	0.70661	2.39301	0.30052
2.42369	0.84045	2.42369	0.78029	2.42369	0.672	2.42369	0.33347
2.45437	0.77819	2.45437	0.67178	2.45437	0.66521	2.45437	0.43926
2.48505	0.71616	2.48505	0.56744	2.48505	0.66317	2.48505	0.60771
2.51573	0.65212	2.51573	0.46846	2.51573	0.6492	2.51573	0.81772
2.54641	0.58455	2.54641	0.37588	2.54641	0.61497	2.54641	1.05152
2.57709	0.513	2.57709	0.29069	2.57709	0.55889	2.57709	1.29391
2.60777	0.43819	2.60777	0.21413	2.60777	0.48445	2.60777	1.5308
2.63845	0.36232	2.63845	0.14875	2.63845	0.39917	2.63845	1.74881
2.66913	0.28974	2.66913	0.10164	2.66913	0.31464	2.66913	1.93556
2.69981	0.22852	2.69981	0.08846	2.69981	0.24756	2.69981	2.08013
2.73049	0.1924	2.73049	0.1113	2.73049	0.21701	2.73049	2.17368
2.76117	0.19431	2.76117	0.14899	2.76117	0.22614	2.76117	2.20999
2.79185	0.22892	2.79185	0.18919	2.79185	0.25356	2.79185	2.18587
2.82252	0.2789	2.82252	0.22795	2.82252	0.27713	2.82252	2.10147
2.8532	0.33177	2.8532	0.26392	2.8532	0.28536	2.8532	1.96033
2.88388	0.38125	2.88388	0.29648	2.88388	0.27482	2.88388	1.76929
2.91456	0.42442	2.91456	0.32518	2.91456	0.24823	2.91456	1.53819
2.94524	0.46017	2.94524	0.34955	2.94524	0.21513	2.94524	1.27941
2.97592	0.48847	2.97592	0.36912	2.97592	0.19479	2.97592	1.00745
3.0066	0.50998	3.0066	0.38338	3.0066	0.21009	3.0066	0.73887
3.03728	0.52579	3.03728	0.39184	3.03728	0.26302	3.03728	0.49411
3.06796	0.53716	3.06796	0.39407	3.06796	0.33601	3.06796	0.30705
3.09864	0.54524	3.09864	0.38972	3.09864	0.41315	3.09864	0.24302
3.12932	0.5509	3.12932	0.3786	3.12932	0.48464	3.12932	0.30114
3.16	0.55452	3.16	0.36063	3.16	0.54486	3.16	0.37819
3.19068	0.55593	3.19068	0.33595	3.19068	0.59114	3.19068	0.42602
3.22136	0.55451	3.22136	0.30485	3.22136	0.62328	3.22136	0.43415
3.25204	0.5493	3.25204	0.26781	3.25204	0.6431	3.25204	0.40453
3.28272	0.53917	3.28272	0.2255	3.28272	0.65395	3.28272	0.34568
3.3134	0.52307	3.3134	0.17876	3.3134	0.65985	3.3134	0.27282
3.34408	0.50019	3.34408	0.12856	3.34408	0.66436	3.34408	0.21283
3.37476	0.47005	3.37476	0.07615	3.37476	0.66953	3.37476	0.20451
3.40544	0.43265	3.40544	0.02431	3.40544	0.67519	3.40544	0.25349
3.43612	0.38847	3.43612	0.03536	3.43612	0.67911	3.43612	0.32302
3.4668	0.3385	3.4668	0.08721	3.4668	0.67777	3.4668	0.38592
3.49748	0.28435	3.49748	0.13777	3.49748	0.66755	3.49748	0.42972
3.52816	0.22839	3.52816	0.18511	3.52816	0.6458	3.52816	0.44944
3.55884	0.17438	3.55884	0.22807	3.55884	0.61163	3.55884	0.44451
3.58952	0.12925	3.58952	0.26569	3.58952	0.56661	3.58952	0.41743
3.62019	0.10595	3.62019	0.29717	3.62019	0.51524	3.62019	0.37296
3.65087	0.115	3.65087	0.32189	3.65087	0.46536	3.65087	0.31732
3.68155	0.14547	3.68155	0.33939	3.68155	0.4278	3.68155	0.25746
3.71223	0.18152	3.71223	0.34943	3.71223	0.41337	3.71223	0.20018
3.74291	0.2151	3.74291	0.35195	3.74291	0.42658	3.74291	0.15147
3.77359	0.24266	3.77359	0.34705	3.77359	0.4619	3.77359	0.11574
3.80427	0.26256	3.80427	0.33507	3.80427	0.5078	3.80427	0.09564
3.83495	0.27414	3.83495	0.31649	3.83495	0.55293	3.83495	0.09263
3.86563	0.27739	3.86563	0.29196	3.86563	0.5888	3.86563	0.10717
3.89631	0.27276	3.89631	0.26225	3.89631	0.61001	3.89631	0.1372
3.92699	0.26114	3.92699	0.2283	3.92699	0.61377	3.92699	0.17823
3.95767	0.24372	3.95767	0.19113	3.95767	0.59945	3.95767	0.22461
3.98835	0.22198	3.98835	0.15192	3.98835	0.56816	3.98835	0.2704
4.01903	0.19766	4.01903	0.11214	4.01903	0.52243	4.01903	0.30989
4.04971	0.17269	4.04971	0.07414	4.04971	0.46581	4.04971	0.33804
4.08039	0.14919	4.08039	0.04459	4.08039	0.40258	4.08039	0.35095
4.11107	0.12936	4.11107	0.04321	4.11107	0.33738	4.11107	0.34621
4.14175	0.11513	4.14175	0.06838	4.14175	0.27495	4.14175	0.32311
4.17243	0.10746	4.17243	0.09875	4.17243	0.21983	4.17243	0.28285
4.20311	0.10562	4.20311	0.12768	4.20311	0.176	4.20311	0.22874
4.23379	0.10753	4.23379	0.15328	4.23379	0.14591	4.23379	0.16721
4.26447	0.11087	4.26447	0.17477	4.26447	0.12901	4.26447	0.11292
4.29515	0.11392	4.29515	0.19174	4.29515	0.12137	4.29515	0.10152
4.32583	0.11578	4.32583	0.20405	4.32583	0.11814	4.32583	0.1459
4.35651	0.11622	4.35651	0.21171	4.35651	0.11623	4.35651	0.20881
4.38719	0.11548	4.38719	0.21488	4.38719	0.11469	4.38719	0.27086
4.41786	0.11408	4.41786	0.21387	4.41786	0.11377	4.41786	0.32598
4.44854	0.11259	4.44854	0.20904	4.44854	0.11372	4.44854	0.37265
4.47922	0.11148	4.47922	0.20088	4.47922	0.11416	4.47922	0.41164
4.5099	0.11091	4.5099	0.18992	4.5099	0.11411	4.5099	0.44499
4.54058	0.11076	4.54058	0.17672	4.54058	0.1126	4.54058	0.47513
4.57126	0.11062	4.57126	0.16187	4.57126	0.10942	4.57126	0.50392
4.60194	0.10991	4.60194	0.14595	4.60194	0.1057	4.60194	0.53193
4.63262	0.10807	4.63262	0.12951	4.63262	0.10421	4.63262	0.55816
4.6633	0.10462	4.6633	0.11308	4.6633	0.10856	4.6633	0.58034
4.69398	0.09927	4.69398	0.09708	4.69398	0.12091	4.69398	0.59552
4.72466	0.09192	4.72466	0.08191	4.72466	0.1403	4.72466	0.60082
4.75534	0.08269	4.75534	0.06782	4.75534	0.16358	4.75534	0.59396
4.78602	0.07189	4.78602	0.055	4.78602	0.18709	4.78602	0.57363
4.8167	0.06008	4.8167	0.04351	4.8167	0.20763	4.8167	0.53967
4.84738	0.04808	4.84738	0.0333	4.84738	0.22261	4.84738	0.49303
4.87806	0.03719	4.87806	0.02425	4.87806	0.23019	4.87806	0.43563
4.90874	0.0296	4.90874	0.01615	4.90874	0.22924	4.90874	0.3702
4.93942	0.02789	4.93942	0.00882	4.93942	0.21945	4.93942	0.30001
4.9701	0.03198	4.9701	0.00267	4.9701	0.20128	4.9701	0.22895
5.00078	0.03884	5.00078	0.00553	5.00078	0.17602	5.00078	0.16234
5.03146	0.04606	5.03146	0.01174	5.03146	0.14589	5.03146	0.11102
5.06214	0.05256	5.06214	0.01792	5.06214	0.11438	5.06214	0.09859
5.09282	0.05797	5.09282	0.02388	5.09282	0.08724	5.09282	0.13188
5.1235	0.06237	5.1235	0.02947	5.1235	0.07346	5.1235	0.18473
5.15418	0.0661	5.15418	0.03455	5.15418	0.07857	5.15418	0.24267
5.18486	0.06962	5.18486	0.03896	5.18486	0.09483	5.18486	0.30131
5.21553	0.07339	5.21553	0.04256	5.21553	0.11182	5.21553	0.35895
5.24621	0.07777	5.24621	0.04521	5.24621	0.12375	5.24621	0.41433
5.27689	0.08286	5.27689	0.04683	5.27689	0.12792	5.27689	0.4661
5.30757	0.08849	5.30757	0.04734	5.30757	0.12324	5.30757	0.51275
5.33825	0.09429	5.33825	0.04674	5.33825	0.10964	5.33825	0.55271
5.36893	0.09977	5.36893	0.04505	5.36893	0.08778	5.36893	0.58455
5.39961	0.10438	5.39961	0.04233	5.39961	0.05895	5.39961	0.60709
5.43029	0.10764	5.43029	0.0387	5.43029	0.02494	5.43029	0.61947
5.46097	0.10915	5.46097	0.0343	5.46097	0.01338	5.46097	0.62122
5.49165	0.10859	5.49165	0.02932	5.49165	0.05188	5.49165	0.61221
5.52233	0.10581	5.52233	0.024	5.52233	0.09019	5.52233	0.59263
5.55301	0.10076	5.55301	0.01867	5.55301	0.12648	5.55301	0.56297
5.58369	0.09354	5.58369	0.01392	5.58369	0.15966	5.58369	0.524
5.61437	0.08433	5.61437	0.01094	5.61437	0.18934	5.61437	0.47679
5.64505	0.07346	5.64505	0.01121	5.64505	0.21579	5.64505	0.42277
5.67573	0.06129	5.67573	0.01433	5.67573	0.23996	5.67573	0.36381
5.70641	0.04829	5.70641	0.01864	5.70641	0.26317	5.70641	0.30228
5.73709	0.03495	5.73709	0.02318	5.73709	0.28678	5.73709	0.24116
5.76777	0.02175	5.76777	0.02758	5.76777	0.31174	5.76777	0.18437
5.79845	0.00926	5.79845	0.0317	5.79845	0.33818	5.79845	0.13725
5.82913	0.00314	5.82913	0.03547	5.82913	0.36535	5.82913	0.10699
5.85981	0.01276	5.85981	0.0389	5.85981	0.39173	5.85981	0.09842
5.89049	0.0211	5.89049	0.04198	5.89049	0.41531	5.89049	0.10524
5.92117	0.02757	5.92117	0.04473	5.92117	0.43397	5.92117	0.11569
5.95185	0.03209	5.95185	0.04716	5.95185	0.44573	5.95185	0.12305
5.98253	0.03471	5.98253	0.04925	5.98253	0.44903	5.98253	0.12598
6.0132	0.03568	6.0132	0.05098	6.0132	0.44284	6.0132	0.12657
6.04388	0.03541	6.04388	0.0523	6.04388	0.42679	6.04388	0.1288
6.07456	0.03452	6.07456	0.05315	6.07456	0.40115	6.07456	0.13638
6.10524	0.03384	6.10524	0.05345	6.10524	0.36685	6.10524	0.1503
6.13592	0.03416	6.13592	0.05314	6.13592	0.32539	6.13592	0.16823
6.1666	0.03603	6.1666	0.05215	6.1666	0.2787	6.1666	0.18622
6.19728	0.03941	6.19728	0.05046	6.19728	0.22901	6.19728	0.20043
6.22796	0.04379	6.22796	0.04803	6.22796	0.17871	6.22796	0.20794
6.25864	0.04848	6.25864	0.04491	6.25864	0.13009	6.25864	0.20697
6.28932	0.05281	6.28932	0.04114	6.28932	0.08523	6.28932	0.1969
6.32	0.05625	6.32	0.03688	6.32	0.04575	6.32	0.1782
6.35068	0.05839	6.35068	0.03235	6.35068	0.01267	6.35068	0.15229
6.38136	0.05895	6.38136	0.02794	6.38136	0.01385	6.38136	0.12136
6.41204	0.05779	6.41204	0.02427	6.41204	0.03442	6.41204	0.08822
6.44272	0.05487	6.44272	0.02226	6.44272	0.05075	6.44272	0.05644
6.4734	0.05027	6.4734	0.0227	6.4734	0.06513	6.4734	0.03218
6.50408	0.0442	6.50408	0.02559	6.50408	0.07979	6.50408	0.02857
6.53476	0.03698	6.53476	0.03022	6.53476	0.09606	6.53476	0.04093
6.56544	0.02918	6.56544	0.03575	6.56544	0.11384	6.56544	0.0526
6.59612	0.02179	6.59612	0.04159	6.59612	0.13195	6.59612	0.05928
6.6268	0.01694	6.6268	0.04735	6.6268	0.14862	6.6268	0.06094
6.65748	0.01758	6.65748	0.05277	6.65748	0.16202	6.65748	0.05895
6.68816	0.02303	6.68816	0.05768	6.68816	0.17052	6.68816	0.05531
6.71884	0.03019	6.71884	0.06195	6.71884	0.17295	6.71884	0.05194
6.74952	0.03731	6.74952	0.06553	6.74952	0.16864	6.74952	0.05
6.7802	0.04357	6.7802	0.06837	6.7802	0.15747	6.7802	0.04971
6.81087	0.04855	6.81087	0.07048	6.81087	0.13988	6.81087	0.05123
6.84155	0.05202	6.84155	0.0719	6.84155	0.11683	6.84155	0.05584
6.87223	0.05385	6.87223	0.07268	6.87223	0.08966	6.87223	0.06572
6.90291	0.05402	6.90291	0.07292	6.90291	0.06	6.90291	0.08211
6.93359	0.05259	6.93359	0.0727	6.93359	0.02971	6.93359	0.10424
6.96427	0.0497	6.96427	0.07215	6.96427	0.00542	6.96427	0.12991
6.99495	0.04553	6.99495	0.07137	6.99495	0.02816	6.99495	0.15642
7.02563	0.04034	7.02563	0.07047	7.02563	0.05163	7.02563	0.18099
7.05631	0.03441	7.05631	0.06955	7.05631	0.07111	7.05631	0.20106
7.08699	0.02806	7.08699	0.06868	7.08699	0.0865	7.08699	0.21452
7.11767	0.02162	7.11767	0.0679	7.11767	0.09846	7.11767	0.21986
7.14835	0.0155	7.14835	0.06724	7.14835	0.10826	7.14835	0.21639
7.17903	0.01022	7.17903	0.06668	7.17903	0.1175	7.17903	0.20429
7.20971	0.00682	7.20971	0.0662	7.20971	0.12761	7.20971	0.18468
7.24039	0.00665	7.24039	0.06576	7.24039	0.13934	7.24039	0.15975
7.27107	0.00849	7.27107	0.0653	7.27107	0.15244	7.27107	0.13288
7.30175	0.01036	7.30175	0.06477	7.30175	0.16589	7.30175	0.109
7.33243	0.01153	7.33243	0.06415	7.33243	0.17819	7.33243	0.09452
7.36311	0.01188	7.36311	0.06338	7.36311	0.18786	7.36311	0.09396
7.39379	0.01155	7.39379	0.06247	7.39379	0.1936	7.39379	0.10468
7.42447	0.0109	7.42447	0.06141	7.42447	0.19456	7.42447	0.11992
7.45515	0.01057	7.45515	0.06021	7.45515	0.19033	7.45515	0.13472
7.48583	0.01134	7.48583	0.0589	7.48583	0.18101	7.48583	0.14688
7.51651	0.01352	7.51651	0.05752	7.51651	0.16715	7.51651	0.15604
7.54719	0.01683	7.54719	0.0561	7.54719	0.14967	7.54719	0.16284
7.57787	0.02077	7.57787	0.0547	7.57787	0.12979	7.57787	0.16824
7.60854	0.02493	7.60854	0.05337	7.60854	0.10889	7.60854	0.17293
7.63922	0.02899	7.63922	0.05214	7.63922	0.08837	7.63922	0.17704
7.6699	0.03272	7.6699	0.05106	7.6699	0.06945	7.6699	0.18005
7.70058	0.03595	7.70058	0.05014	7.70058	0.05301	7.70058	0.18106
7.73126	0.03853	7.73126	0.0494	7.73126	0.03939	7.73126	0.17914
7.76194	0.0404	7.76194	0.04882	7.76194	0.02836	7.76194	0.17372
7.79262	0.04152	7.79262	0.0484	7.79262	0.01963	7.79262	0.16482
7.8233	0.04187	7.8233	0.04808	7.8233	0.01485	7.8233	0.15312
7.85398	0.04148	7.85398	0.04784	7.85398	0.01842	7.85398	0.14001
7.88466	0.04042	7.88466	0.04761	7.88466	0.02873	7.88466	0.12735
7.91534	0.03876	7.91534	0.04735	7.91534	0.04182	7.91534	0.11714
7.94602	0.03658	7.94602	0.047	7.94602	0.05567	7.94602	0.11068
7.9767	0.03398	7.9767	0.04651	7.9767	0.06893	7.9767	0.10799
8.00738	0.03105	8.00738	0.04585	8.00738	0.08045	8.00738	0.10769
8.03806	0.0279	8.03806	0.04498	8.03806	0.08926	8.03806	0.10789
8.06874	0.02461	8.06874	0.04388	8.06874	0.09461	8.06874	0.10699
8.09942	0.02127	8.09942	0.04253	8.09942	0.09603	8.09942	0.10421
8.1301	0.01798	8.1301	0.04094	8.1301	0.09338	8.1301	0.09956
8.16078	0.01491	8.16078	0.03911	8.16078	0.0868	8.16078	0.09374
8.19146	0.01228	8.19146	0.03706	8.19146	0.07675	8.19146	0.08772
8.22214	0.0105	8.22214	0.03482	8.22214	0.0639	8.22214	0.0824
8.25282	0.01006	8.25282	0.03243	8.25282	0.04914	8.25282	0.07809
8.2835	0.01107	8.2835	0.02991	8.2835	0.03346	8.2835	0.07438
8.31418	0.01313	8.31418	0.02733	8.31418	0.01791	8.31418	0.07031
8.34486	0.01573	8.34486	0.02472	8.34486	0.00449	8.34486	0.06492
8.37554	0.01848	8.37554	0.02213	8.37554	0.01069	8.37554	0.05773
8.40621	0.02116	8.40621	0.01961	8.40621	0.02092	8.40621	0.04915
8.43689	0.02361	8.43689	0.01716	8.43689	0.02852	8.43689	0.04103
8.46757	0.02571	8.46757	0.01483	8.46757	0.03316	8.46757	0.03709
8.49825	0.02738	8.49825	0.01262	8.49825	0.03486	8.49825	0.04071
8.52893	0.02853	8.52893	0.01053	8.52893	0.0339	8.52893	0.05042
8.55961	0.02914	8.55961	0.00855	8.55961	0.03072	8.55961	0.06218
8.59029	0.02918	8.59029	0.00671	8.59029	0.02595	8.59029	0.07298
8.62097	0.02864	8.62097	0.00511	8.62097	0.02029	8.62097	0.08101
8.65165	0.02755	8.65165	0.00409	8.65165	0.01462	8.65165	0.08524
8.68233	0.02597	8.68233	0.00425	8.68233	0.01008	8.68233	0.08521
8.71301	0.02395	8.71301	0.00565	8.71301	0.00821	8.71301	0.08097
8.74369	0.0216	8.74369	0.00778	8.74369	0.00906	8.74369	0.07297
8.77437	0.01902	8.77437	0.01032	8.77437	0.01051	8.77437	0.062
8.80505	0.01637	8.80505	0.0131	8.80505	0.01117	8.80505	0.0491
8.83573	0.01381	8.83573	0.01604	8.83573	0.01059	8.83573	0.03546
8.86641	0.01156	8.86641	0.01907	8.86641	0.0088	8.86641	0.02241
8.89709	0.00985	8.89709	0.02213	8.89709	0.00619	8.89709	0.012
8.92777	0.0089	8.92777	0.02516	8.92777	0.00429	8.92777	0.00953
8.95845	0.00874	8.95845	0.02809	8.95845	0.00623	8.95845	0.01464
8.98913	0.00914	8.98913	0.03087	8.98913	0.0106	8.98913	0.01999
9.01981	0.00977	9.01981	0.03344	9.01981	0.01549	9.01981	0.02407
9.05049	0.01036	9.05049	0.03575	9.05049	0.02026	9.05049	0.02719
9.08117	0.01075	9.08117	0.03776	9.08117	0.02458	9.08117	0.03005
9.11185	0.01087	9.11185	0.03943	9.11185	0.02823	9.11185	0.03324
9.14253	0.01071	9.14253	0.04075	9.14253	0.03105	9.14253	0.03706
9.17321	0.0103	9.17321	0.04169	9.17321	0.03293	9.17321	0.04149
9.20388	0.00973	9.20388	0.04226	9.20388	0.03383	9.20388	0.04649
9.23456	0.00909	9.23456	0.04247	9.23456	0.03375	9.23456	0.05219
9.26524	0.00848	9.26524	0.04234	9.26524	0.03277	9.26524	0.05893
9.29592	0.00803	9.29592	0.04191	9.29592	0.031	9.29592	0.06711
9.3266	0.00781	9.3266	0.0412	9.3266	0.02861	9.3266	0.07692
9.35728	0.00782	9.35728	0.04027	9.35728	0.02584	9.35728	0.0882
9.38796	0.008	9.38796	0.03917	9.38796	0.02296	9.38796	0.10037
9.41864	0.00827	9.41864	0.03794	9.41864	0.02022	9.41864	0.11255
9.44932	0.00856	9.44932	0.03664	9.44932	0.01785	9.44932	0.12373
9.48	0.00884	9.48	0.0353	9.48	0.01594	9.48	0.13288
9.51068	0.00916	9.51068	0.03396	9.51068	0.0144	9.51068	0.13913
9.54136	0.0096	9.54136	0.03262	9.54136	0.01301	9.54136	0.1418
9.57204	0.01029	9.57204	0.03129	9.57204	0.0115	9.57204	0.14049
9.60272	0.01136	9.60272	0.02996	9.60272	0.00976	9.60272	0.13514
9.6334	0.01285	9.6334	0.0286	9.6334	0.00794	9.6334	0.126
9.66408	0.01475	9.66408	0.02717	9.66408	0.00676	9.66408	0.11366
9.69476	0.01698	9.69476	0.02564	9.69476	0.00739	9.69476	0.09898
9.72544	0.01941	9.72544	0.02398	9.72544	0.00993	9.72544	0.08311
9.75612	0.02192	9.75612	0.02215	9.75612	0.0134	9.75612	0.06747
9.7868	0.02437	9.7868	0.02014	9.7868	0.01707	9.7868	0.05377
9.81748	0.02665	9.81748	0.01793	9.81748	0.02054	9.81748	0.04398
9.84816	0.02864	9.84816	0.01554	9.84816	0.02357	9.84816	0.0395
9.87884	0.03024	9.87884	0.01302	9.87884	0.02605	9.87884	0.03961
9.90952	0.03137	9.90952	0.01045	9.90952	0.02801	9.90952	0.04178
9.9402	0.03198	9.9402	0.00806	9.9402	0.02959	9.9402	0.04368
9.97088	0.03203	9.97088	0.00636	9.97088	0.03099	9.97088	0.04406

## Sheet: Figure 1g
	Ir1/Ni LDH-T	fitting		Ir1/Ni LDH-V	fitting
0	0.27692	0.33074	0	0.15361	0.26185
0.03068	0.25966	0.31987	0.03068	0.14366	0.26814
0.06136	0.24759	0.31128	0.06136	0.15324	0.27717
0.09204	0.24008	0.30569	0.09204	0.17311	0.28678
0.12272	0.236	0.30294	0.12272	0.1947	0.29509
0.1534	0.2339	0.30213	0.1534	0.21292	0.30069
0.18408	0.2323	0.30201	0.18408	0.22511	0.30261
0.21476	0.23001	0.30132	0.21476	0.23004	0.30038
0.24544	0.22623	0.29922	0.24544	0.22729	0.29397
0.27612	0.22063	0.2954	0.27612	0.21701	0.28377
0.3068	0.21339	0.29016	0.3068	0.19982	0.27056
0.33748	0.20511	0.28431	0.33748	0.17678	0.25555
0.36816	0.19674	0.27895	0.36816	0.14948	0.24033
0.39884	0.18939	0.27512	0.39884	0.12039	0.22678
0.42951	0.18409	0.27351	0.42951	0.09382	0.21683
0.46019	0.1815	0.27413	0.46019	0.07767	0.21206
0.49087	0.1817	0.2763	0.49087	0.08068	0.21311
0.52155	0.18414	0.27882	0.52155	0.10035	0.21945
0.55223	0.18788	0.28036	0.55223	0.12686	0.22954
0.58291	0.19189	0.27976	0.58291	0.15357	0.2414
0.61359	0.19522	0.27638	0.61359	0.17695	0.25305
0.64427	0.19724	0.27028	0.64427	0.1949	0.26284
0.67495	0.1976	0.26233	0.67495	0.20603	0.26949
0.70563	0.19622	0.25422	0.70563	0.2094	0.2722
0.73631	0.19322	0.24824	0.73631	0.20441	0.27056
0.76699	0.18881	0.2467	0.76699	0.19082	0.26467
0.79767	0.18329	0.25115	0.79767	0.16869	0.25508
0.82835	0.17697	0.26155	0.82835	0.13848	0.2429
0.85903	0.17037	0.27629	0.85903	0.10128	0.22987
0.88971	0.16443	0.29271	0.88971	0.06014	0.21832
0.92039	0.16088	0.3079	0.92039	0.03462	0.21103
0.95107	0.16246	0.31929	0.95107	0.06878	0.21049
0.98175	0.17249	0.32497	0.98175	0.12448	0.21801
1.01243	0.19361	0.32389	1.01243	0.18476	0.23308
1.04311	0.22659	0.31611	1.04311	0.24598	0.25365
1.07379	0.2703	0.30292	1.07379	0.30602	0.277
1.10447	0.32257	0.28713	1.10447	0.36304	0.30043
1.13515	0.38082	0.27315	1.13515	0.41538	0.32155
1.16583	0.44228	0.26645	1.16583	0.46156	0.33841
1.19651	0.50406	0.27173	1.19651	0.50033	0.34952
1.22718	0.56321	0.29041	1.22718	0.53071	0.35384
1.25786	0.61677	0.31973	1.25786	0.55215	0.35093
1.28854	0.66191	0.35449	1.28854	0.56455	0.3411
1.31922	0.69602	0.38912	1.31922	0.56846	0.32573
1.3499	0.71692	0.41884	1.3499	0.56524	0.30782
1.38058	0.72303	0.44004	1.38058	0.55727	0.29273
1.41126	0.71369	0.45059	1.41126	0.54815	0.2884
1.44194	0.6895	0.45012	1.44194	0.54274	0.30353
1.47262	0.65289	0.44075	1.47262	0.5468	0.34328
1.5033	0.60893	0.42795	1.5033	0.5659	0.40684
1.53398	0.56658	0.42149	1.53398	0.60388	0.4898
1.56466	0.53934	0.43448	1.56466	0.66171	0.58721
1.59534	0.54315	0.47838	1.59534	0.73765	0.69478
1.62602	0.58886	0.55677	1.62602	0.82826	0.80895
1.6567	0.67566	0.66502	1.6567	0.92944	0.92665
1.68738	0.79378	0.79483	1.68738	1.03712	1.04515
1.71806	0.93135	0.93773	1.71806	1.14751	1.16194
1.74874	1.07797	1.08609	1.74874	1.25718	1.27466
1.77942	1.22521	1.23319	1.77942	1.36302	1.38115
1.8101	1.36623	1.37309	1.8101	1.4623	1.4794
1.84078	1.4954	1.50062	1.84078	1.5526	1.5676
1.87146	1.60819	1.61138	1.87146	1.63182	1.64417
1.90214	1.701	1.70181	1.90214	1.69822	1.70776
1.93282	1.77122	1.76928	1.93282	1.75039	1.75726
1.9635	1.81722	1.81214	1.9635	1.78727	1.79186
1.99418	1.83837	1.8298	1.99418	1.80818	1.81104
2.02485	1.835	1.8227	2.02485	1.81278	1.81456
2.05553	1.8084	1.79232	2.05553	1.80109	1.80249
2.08621	1.76074	1.74108	2.08621	1.77349	1.77517
2.11689	1.69498	1.67224	2.11689	1.73067	1.73322
2.14757	1.6147	1.58975	2.14757	1.67362	1.67751
2.17825	1.52394	1.49796	2.17825	1.60359	1.60915
2.20893	1.42697	1.40143	2.20893	1.52207	1.52945
2.23961	1.328	1.30448	2.23961	1.43073	1.43985
2.27029	1.23087	1.21088	2.27029	1.33136	1.34197
2.30097	1.13869	1.12335	2.30097	1.22586	1.23749
2.33165	1.05349	1.04326	2.33165	1.11614	1.12812
2.36233	0.97598	0.97049	2.36233	1.00411	1.01562
2.39301	0.90556	0.90349	2.39301	0.89158	0.90169
2.42369	0.84045	0.8397	2.42369	0.78029	0.78798
2.45437	0.77819	0.77618	2.45437	0.67178	0.67606
2.48505	0.71616	0.71015	2.48505	0.56744	0.56736
2.51573	0.65212	0.63949	2.51573	0.46846	0.46322
2.54641	0.58455	0.56302	2.54641	0.37588	0.36493
2.57709	0.513	0.48061	2.57709	0.29069	0.27383
2.60777	0.43819	0.39319	2.60777	0.21413	0.19182
2.63845	0.36232	0.30278	2.63845	0.14875	0.1232
2.66913	0.28974	0.21301	2.66913	0.10164	0.08189
2.69981	0.22852	0.13203	2.69981	0.08846	0.09027
2.73049	0.1924	0.08813	2.73049	0.1113	0.12883
2.76117	0.19431	0.12027	2.76117	0.14899	0.17192
2.79185	0.22892	0.18463	2.79185	0.18919	0.21206
2.82252	0.2789	0.24945	2.82252	0.22795	0.2474
2.8532	0.33177	0.30695	2.8532	0.26392	0.27754
2.88388	0.38125	0.35473	2.88388	0.29648	0.30255
2.91456	0.42442	0.39219	2.91456	0.32518	0.32262
2.94524	0.46017	0.41979	2.94524	0.34955	0.338
2.97592	0.48847	0.43876	2.97592	0.36912	0.34893
3.0066	0.50998	0.45088	3.0066	0.38338	0.3556
3.03728	0.52579	0.45824	3.03728	0.39184	0.35817
3.06796	0.53716	0.46294	3.06796	0.39407	0.35677
3.09864	0.54524	0.4667	3.09864	0.38972	0.35151
3.12932	0.5509	0.47059	3.12932	0.3786	0.34252
3.16	0.55452	0.4748	3.16	0.36063	0.32992
3.19068	0.55593	0.47869	3.19068	0.33595	0.3139
3.22136	0.55451	0.481	3.22136	0.30485	0.29469
3.25204	0.5493	0.48015	3.25204	0.26781	0.27257
3.28272	0.53917	0.47455	3.28272	0.2255	0.24792
3.3134	0.52307	0.46291	3.3134	0.17876	0.22115
3.34408	0.50019	0.44434	3.34408	0.12856	0.19277
3.37476	0.47005	0.41851	3.37476	0.07615	0.16334
3.40544	0.43265	0.3856	3.40544	0.02431	0.1335
3.43612	0.38847	0.34632	3.43612	0.03536	0.10397
3.4668	0.3385	0.30186	3.4668	0.08721	0.0757
3.49748	0.28435	0.25377	3.49748	0.13777	0.05028
3.52816	0.22839	0.204	3.52816	0.18511	0.032
3.55884	0.17438	0.15487	3.55884	0.22807	0.03052
3.58952	0.12925	0.10945	3.58952	0.26569	0.04355
3.62019	0.10595	0.07297	3.62019	0.29717	0.05944
3.65087	0.115	0.0558	3.65087	0.32189	0.07387
3.68155	0.14547	0.06348	3.68155	0.33939	0.08559
3.71223	0.18152	0.08127	3.71223	0.34943	0.09416
3.74291	0.2151	0.09734	3.74291	0.35195	0.09942
3.77359	0.24266	0.10768	3.77359	0.34705	0.10143
3.80427	0.26256	0.11114	3.80427	0.33507	0.10036
3.83495	0.27414	0.10773	3.83495	0.31649	0.09649
3.86563	0.27739	0.0981	3.86563	0.29196	0.09021
3.89631	0.27276	0.08336	3.89631	0.26225	0.08201
3.92699	0.26114	0.06508	3.92699	0.2283	0.07247
3.95767	0.24372	0.04569	3.95767	0.19113	0.06236
3.98835	0.22198	0.03044	3.98835	0.15192	0.05263
4.01903	0.19766	0.0303	4.01903	0.11214	0.04457
4.04971	0.17269	0.04426	4.04971	0.07414	0.03973
4.08039	0.14919	0.06105	4.08039	0.04459	0.03915
4.11107	0.12936	0.07595	4.11107	0.04321	0.04236
4.14175	0.11513	0.08722	4.14175	0.06838	0.0477
4.17243	0.10746	0.09407	4.17243	0.09875	0.05357
4.20311	0.10562	0.0962	4.20311	0.12768	0.05891
4.23379	0.10753	0.09369	4.23379	0.15328	0.0631
4.26447	0.11087	0.08695	4.26447	0.17477	0.06578
4.29515	0.11392	0.07668	4.29515	0.19174	0.06682
4.32583	0.11578	0.06389	4.32583	0.20405	0.06619
4.35651	0.11622	0.05005	4.35651	0.21171	0.06399
4.38719	0.11548	0.03756	4.38719	0.21488	0.06039
4.41786	0.11408	0.03055	4.41786	0.21387	0.05568
4.44854	0.11259	0.03272	4.44854	0.20904	0.05018
4.47922	0.11148	0.04116	4.47922	0.20088	0.04434
4.5099	0.11091	0.05087	4.5099	0.18992	0.0387
4.54058	0.11076	0.05921	4.54058	0.17672	0.03394
4.57126	0.11062	0.06498	4.57126	0.16187	0.03076
4.60194	0.10991	0.06764	4.60194	0.14595	0.02965
4.63262	0.10807	0.06708	4.63262	0.12951	0.03052
4.6633	0.10462	0.06344	4.6633	0.11308	0.03274
4.69398	0.09927	0.0571	4.69398	0.09708	0.03548
4.72466	0.09192	0.04864	4.72466	0.08191	0.03812
4.75534	0.08269	0.03889	4.75534	0.06782	0.0402
4.78602	0.07189	0.02909	4.78602	0.055	0.04148
4.8167	0.06008	0.02139	4.8167	0.04351	0.04182
4.84738	0.04808	0.01931	4.84738	0.0333	0.04119
4.87806	0.03719	0.02351	4.87806	0.02425	0.03963
4.90874	0.0296	0.03014	4.90874	0.01615	0.03727
4.93942	0.02789	0.03641	4.93942	0.00882	0.03426
4.9701	0.03198	0.04115	4.9701	0.00267	0.03083
5.00078	0.03884	0.04384	5.00078	0.00553	0.02727
5.03146	0.04606	0.04433	5.03146	0.01174	0.02394
5.06214	0.05256	0.04267	5.06214	0.01792	0.02125
5.09282	0.05797	0.03909	5.09282	0.02388	0.01961
5.1235	0.06237	0.03398	5.1235	0.02947	0.01922
5.15418	0.0661	0.02787	5.15418	0.03455	0.01994
5.18486	0.06962	0.02156	5.18486	0.03896	0.02135
5.21553	0.07339	0.01631	5.21553	0.04256	0.02297
5.24621	0.07777	0.01414	5.24621	0.04521	0.02444
5.27689	0.08286	0.01595	5.27689	0.04683	0.02552
5.30757	0.08849	0.01986	5.30757	0.04734	0.02608
5.33825	0.09429	0.02388	5.33825	0.04674	0.02605
5.36893	0.09977	0.02704	5.36893	0.04505	0.02542
5.39961	0.10438	0.02892	5.39961	0.04233	0.02423
5.43029	0.10764	0.02934	5.43029	0.0387	0.02257
5.46097	0.10915	0.02832	5.46097	0.0343	0.02055
5.49165	0.10859	0.02598	5.49165	0.02932	0.01832
5.52233	0.10581	0.02254	5.52233	0.024	0.01607
5.55301	0.10076	0.01835	5.55301	0.01867	0.01404
5.58369	0.09354	0.01386	5.58369	0.01392	0.01248
5.61437	0.08433	0.00985	5.61437	0.01094	0.01164
5.64505	0.07346	0.00785	5.64505	0.01121	0.01159
5.67573	0.06129	0.00906	5.67573	0.01433	0.01217
5.70641	0.04829	0.01198	5.70641	0.01864	0.0131
5.73709	0.03495	0.015	5.73709	0.02318	0.01409
5.76777	0.02175	0.01741	5.76777	0.02758	0.01495
5.79845	0.00926	0.01894	5.79845	0.0317	0.01555
5.82913	0.00314	0.01951	5.82913	0.03547	0.01582
5.85981	0.01276	0.01912	5.85981	0.0389	0.01576
5.89049	0.0211	0.01784	5.89049	0.04198	0.01535
5.92117	0.02757	0.01584	5.92117	0.04473	0.01465
5.95185	0.03209	0.0133	5.95185	0.04716	0.01371
5.98253	0.03471	0.0105	5.98253	0.04925	0.01261
6.0132	0.03568	0.00782	6.0132	0.05098	0.01143
6.04388	0.03541	0.00589	6.04388	0.0523	0.01028
6.07456	0.03452	0.00552	6.07456	0.05315	0.00925
6.10524	0.03384	0.00662	6.10524	0.05345	0.00846
6.13592	0.03416	0.00819	6.13592	0.05314	0.00795
6.1666	0.03603	0.00958	6.1666	0.05215	0.00773
6.19728	0.03941	0.01053	6.19728	0.05046	0.00772
6.22796	0.04379	0.01093	6.22796	0.04803	0.00783
6.25864	0.04848	0.01077	6.25864	0.04491	0.00794
6.28932	0.05281	0.01009	6.28932	0.04114	0.00799
6.32	0.05625	0.00897	6.32	0.03688	0.0079
6.35068	0.05839	0.00751	6.35068	0.03235	0.00767
6.38136	0.05895	0.00585	6.38136	0.02794	0.00729
6.41204	0.05779	0.00411	6.41204	0.02427	0.00677
6.44272	0.05487	0.00249	6.44272	0.02226	0.00613
6.4734	0.05027	0.0015	6.4734	0.0227	0.00544
6.50408	0.0442	0.00189	6.50408	0.02559	0.00473
6.53476	0.03698	0.00284	6.53476	0.03022	0.00408
6.56544	0.02918	0.00367	6.56544	0.03575	0.00356
6.59612	0.02179	0.00421	6.59612	0.04159	0.00324
6.6268	0.01694	0.00445	6.6268	0.04735	0.00315
6.65748	0.01758	0.0044	6.65748	0.05277	0.00324
6.68816	0.02303	0.00409	6.68816	0.05768	0.00343
6.71884	0.03019	0.00358	6.71884	0.06195	0.00361
6.74952	0.03731	0.00292	6.74952	0.06553	0.00375
6.7802	0.04357	0.00218	6.7802	0.06837	0.0038
6.81087	0.04855	0.00142	6.81087	0.07048	0.00374
6.84155	0.05202	0.000723108	6.84155	0.0719	0.00359
6.87223	0.05385	0.000261486	6.87223	0.07268	0.00334
6.90291	0.05402	0.000563386	6.90291	0.07292	0.00303
6.93359	0.05259	0.000936638	6.93359	0.0727	0.00267
6.96427	0.0497	0.0012	6.96427	0.07215	0.0023
6.99495	0.04553	0.00134	6.99495	0.07137	0.00197
7.02563	0.04034	0.00141	7.02563	0.07047	0.00172
7.05631	0.03441	0.00142	7.05631	0.06955	0.0016
7.08699	0.02806	0.00143	7.08699	0.06868	0.00159
7.11767	0.02162	0.00145	7.11767	0.0679	0.00165
7.14835	0.0155	0.0015	7.14835	0.06724	0.00174
7.17903	0.01022	0.00156	7.17903	0.06668	0.00181
7.20971	0.00682	0.00159	7.20971	0.0662	0.00182
7.24039	0.00665	0.00158	7.24039	0.06576	0.00176
7.27107	0.00849	0.00152	7.27107	0.0653	0.00164
7.30175	0.01036	0.00142	7.30175	0.06477	0.00145
7.33243	0.01153	0.00131	7.33243	0.06415	0.00121
7.36311	0.01188	0.00128	7.36311	0.06338	0.000948158
7.39379	0.01155	0.00137	7.39379	0.06247	0.000723623
7.42447	0.0109	0.0016	7.42447	0.06141	0.000644298
7.45515	0.01057	0.00191	7.45515	0.06021	0.000779696
7.48583	0.01134	0.00225	7.48583	0.0589	0.00104
7.51651	0.01352	0.00256	7.51651	0.05752	0.00133
7.54719	0.01683	0.0028	7.54719	0.0561	0.00161
7.57787	0.02077	0.00298	7.57787	0.0547	0.00185
7.60854	0.02493	0.00306	7.60854	0.05337	0.00203
7.63922	0.02899	0.00306	7.63922	0.05214	0.00214
7.6699	0.03272	0.003	7.6699	0.05106	0.00219
7.70058	0.03595	0.00289	7.70058	0.05014	0.00217
7.73126	0.03853	0.00277	7.73126	0.0494	0.00209
7.76194	0.0404	0.00266	7.76194	0.04882	0.00195
7.79262	0.04152	0.0026	7.79262	0.0484	0.00176
7.8233	0.04187	0.00256	7.8233	0.04808	0.00153
7.85398	0.04148	0.00255	7.85398	0.04784	0.00127
7.88466	0.04042	0.00253	7.88466	0.04761	0.00101
7.91534	0.03876	0.00247	7.91534	0.04735	0.000763707
7.94602	0.03658	0.00234	7.94602	0.047	0.000565105
7.9767	0.03398	0.00213	7.9767	0.04651	0.000473142
8.00738	0.03105	0.00185	8.00738	0.04585	0.000518305
8.03806	0.0279	0.00153	8.03806	0.04498	0.000643054
8.06874	0.02461	0.00125	8.06874	0.04388	0.00078456
8.09942	0.02127	0.00115	8.09942	0.04253	0.000915014
8.1301	0.01798	0.00134	8.1301	0.04094	0.00103
8.16078	0.01491	0.00173	8.16078	0.03911	0.00112
8.19146	0.01228	0.00221	8.19146	0.03706	0.0012
8.22214	0.0105	0.00267	8.22214	0.03482	0.00127
8.25282	0.01006	0.00308	8.25282	0.03243	0.00135
8.2835	0.01107	0.00339	8.2835	0.02991	0.00143
8.31418	0.01313	0.00359	8.31418	0.02733	0.00153
8.34486	0.01573	0.00366	8.34486	0.02472	0.00163
8.37554	0.01848	0.00361	8.37554	0.02213	0.00174
8.40621	0.02116	0.00344	8.40621	0.01961	0.00185
8.43689	0.02361	0.00318	8.43689	0.01716	0.00194
8.46757	0.02571	0.00285	8.46757	0.01483	0.00202
8.49825	0.02738	0.00249	8.49825	0.01262	0.00207
8.52893	0.02853	0.00214	8.52893	0.01053	0.00208
8.55961	0.02914	0.00186	8.55961	0.00855	0.00207
8.59029	0.02918	0.0017	8.59029	0.00671	0.00201
8.62097	0.02864	0.00168	8.62097	0.00511	0.00192
8.65165	0.02755	0.00175	8.65165	0.00409	0.0018
8.68233	0.02597	0.00186	8.68233	0.00425	0.00164
8.71301	0.02395	0.00194	8.71301	0.00565	0.00145
8.74369	0.0216	0.00196	8.74369	0.00778	0.00124
8.77437	0.01902	0.0019	8.77437	0.01032	0.00102
8.80505	0.01637	0.00177	8.80505	0.0131	0.000779207
8.83573	0.01381	0.00158	8.83573	0.01604	0.00054171
8.86641	0.01156	0.00133	8.86641	0.01907	0.000321506
8.89709	0.00985	0.00107	8.89709	0.02213	0.000194671
8.92777	0.0089	0.00085214	8.92777	0.02516	0.00029597
8.95845	0.00874	0.000752675	8.95845	0.02809	0.000484402
8.98913	0.00914	0.000823671	8.98913	0.03087	0.000674835
9.01981	0.00977	0.00101	9.01981	0.03344	0.00085038
9.05049	0.01036	0.00122	9.05049	0.03575	0.00101
9.08117	0.01075	0.0014	9.08117	0.03776	0.00114
9.11185	0.01087	0.00154	9.11185	0.03943	0.00124
9.14253	0.01071	0.00163	9.14253	0.04075	0.00132
9.17321	0.0103	0.00165	9.17321	0.04169	0.00138
9.20388	0.00973	0.00161	9.20388	0.04226	0.00141
9.23456	0.00909	0.00152	9.23456	0.04247	0.00142
9.26524	0.00848	0.00139	9.26524	0.04234	0.00141
9.29592	0.00803	0.00123	9.29592	0.04191	0.00138
9.3266	0.00781	0.00106	9.3266	0.0412	0.00134
9.35728	0.00782	0.000905939	9.35728	0.04027	0.0013
9.38796	0.008	0.000799088	9.38796	0.03917	0.00125
9.41864	0.00827	0.000765764	9.41864	0.03794	0.00121
9.44932	0.00856	0.000810818	9.44932	0.03664	0.00118
9.48	0.00884	0.000910654	9.48	0.0353	0.00118
9.51068	0.00916	0.00103	9.51068	0.03396	0.00119
9.54136	0.0096	0.00116	9.54136	0.03262	0.00123
9.57204	0.01029	0.00126	9.57204	0.03129	0.00128
9.60272	0.01136	0.00134	9.60272	0.02996	0.00134
9.6334	0.01285	0.00139	9.6334	0.0286	0.00139
9.66408	0.01475	0.0014	9.66408	0.02717	0.00145
9.69476	0.01698	0.00137	9.69476	0.02564	0.00149
9.72544	0.01941	0.00131	9.72544	0.02398	0.00151
9.75612	0.02192	0.00121	9.75612	0.02215	0.00152
9.7868	0.02437	0.00108	9.7868	0.02014	0.0015
9.81748	0.02665	0.000929019	9.81748	0.01793	0.00147
9.84816	0.02864	0.000773065	9.84816	0.01554	0.00143
9.87884	0.03024	0.000631017	9.87884	0.01302	0.00137
9.90952	0.03137	0.000532852	9.90952	0.01045	0.00132
9.9402	0.03198	0.000507962	9.9402	0.00806	0.00127
9.97088	0.03203	0.000554546	9.97088	0.00636	0.00124

## Sheet: Figure 1 h
	Ir1/Ni LDH-T		Ir1/Ni LDH-V		Ni LDH
882.38	0.47488	882.37	0.41321	882.38	0.39549
882.28	0.48591	882.27	0.4132	882.28	0.4085
882.18	0.48417	882.17	0.42161	882.18	0.40168
882.08	0.47453	882.07	0.42909	882.08	0.41201
881.98	0.49255	881.97	0.43177	881.98	0.41437
881.88	0.49733	881.87	0.43667	881.88	0.42184
881.78	0.49584	881.77	0.43246	881.78	0.42683
881.68	0.50609	881.67	0.43855	881.68	0.43089
881.58	0.50561	881.57	0.44284	881.58	0.4372
881.48	0.51066	881.47	0.4398	881.48	0.44086
881.38	0.52198	881.37	0.45234	881.38	0.44388
881.28	0.51483	881.27	0.45888	881.28	0.44054
881.18	0.51109	881.17	0.45963	881.18	0.45014
881.08	0.52492	881.07	0.45397	881.08	0.45724
880.98	0.53002	880.97	0.46944	880.98	0.45881
880.88	0.53503	880.87	0.47826	880.88	0.46591
880.78	0.53917	880.77	0.48484	880.78	0.47257
880.68	0.54642	880.67	0.47696	880.68	0.47154
880.58	0.5466	880.57	0.49128	880.58	0.46347
880.48	0.53644	880.47	0.48741	880.48	0.47596
880.38	0.53869	880.37	0.48588	880.38	0.47897
880.28	0.55419	880.27	0.501	880.28	0.48501
880.18	0.5587	880.17	0.50124	880.18	0.49097
880.08	0.54372	880.07	0.5122	880.08	0.49585
879.98	0.5488	879.97	0.51003	879.98	0.4998
879.88	0.56227	879.87	0.51788	879.88	0.50336
879.78	0.53385	879.77	0.50594	879.78	0.50247
879.68	0.53224	879.67	0.51431	879.68	0.50487
879.58	0.54758	879.57	0.51116	879.58	0.50827
879.48	0.53995	879.47	0.50594	879.48	0.51092
879.38	0.53952	879.37	0.5107	879.38	0.51186
879.28	0.5269	879.27	0.50315	879.28	0.50914
879.18	0.53046	879.17	0.49857	879.18	0.50425
879.08	0.53557	879.07	0.50615	879.08	0.50307
878.98	0.52944	878.97	0.50573	878.98	0.49878
878.88	0.5322	878.87	0.49832	878.88	0.50446
878.78	0.51793	878.77	0.50167	878.78	0.49134
878.68	0.5075	878.67	0.49667	878.68	0.49871
878.58	0.51502	878.57	0.4784	878.58	0.49121
878.48	0.50239	878.47	0.47548	878.48	0.4843
878.38	0.49368	878.37	0.47319	878.38	0.47814
878.28	0.47645	878.27	0.47132	878.28	0.47169
878.18	0.47764	878.17	0.46397	878.18	0.47361
878.08	0.48179	878.07	0.45241	878.08	0.46228
877.98	0.47885	877.97	0.45033	877.98	0.45283
877.88	0.47101	877.87	0.43919	877.88	0.44729
877.78	0.45795	877.77	0.43829	877.78	0.44221
877.68	0.45286	877.67	0.44264	877.68	0.44635
877.58	0.43549	877.57	0.42964	877.58	0.44329
877.48	0.44001	877.47	0.42743	877.48	0.42847
877.38	0.43942	877.37	0.4124	877.38	0.43088
877.28	0.4423	877.27	0.41797	877.28	0.41574
877.18	0.43748	877.17	0.41354	877.18	0.41654
877.08	0.42872	877.07	0.40596	877.08	0.41328
876.98	0.43031	876.97	0.40515	876.98	0.4067
876.88	0.42684	876.87	0.39399	876.88	0.40562
876.78	0.43742	876.77	0.38954	876.78	0.40523
876.68	0.43598	876.67	0.38293	876.68	0.40479
876.58	0.43393	876.57	0.38831	876.58	0.39684
876.48	0.45187	876.47	0.39087	876.48	0.39824
876.38	0.4332	876.37	0.37755	876.38	0.40105
876.28	0.44705	876.27	0.38882	876.28	0.3994
876.18	0.44822	876.17	0.39441	876.18	0.39083
876.08	0.44237	876.07	0.39601	876.08	0.39692
875.98	0.45069	875.97	0.39469	875.98	0.40308
875.88	0.44515	875.87	0.40053	875.88	0.40283
875.78	0.46149	875.77	0.40566	875.78	0.40867
875.68	0.4634	875.67	0.4081	875.68	0.40588
875.58	0.46156	875.57	0.3998	875.58	0.41986
875.48	0.46926	875.47	0.41357	875.48	0.43257
875.38	0.47853	875.37	0.4195	875.38	0.42485
875.28	0.48811	875.27	0.4256	875.28	0.4391
875.18	0.49673	875.17	0.43711	875.18	0.44625
875.08	0.50421	875.07	0.44478	875.08	0.45388
874.98	0.51937	874.97	0.45965	874.98	0.45872
874.88	0.53103	874.87	0.46777	874.88	0.46871
874.78	0.5423	874.77	0.47341	874.78	0.48643
874.68	0.56078	874.67	0.48313	874.68	0.49587
874.58	0.56647	874.57	0.48853	874.58	0.49688
874.48	0.5527	874.47	0.50851	874.48	0.51468
874.38	0.5696	874.37	0.51325	874.38	0.52256
874.28	0.58917	874.27	0.53334	874.28	0.54067
874.18	0.58594	874.17	0.53913	874.18	0.54811
874.08	0.58682	874.07	0.55117	874.08	0.56199
873.98	0.59455	873.97	0.55663	873.98	0.57148
873.88	0.59122	873.87	0.57864	873.88	0.58313
873.78	0.58949	873.77	0.57895	873.78	0.59336
873.68	0.60683	873.67	0.58003	873.68	0.59975
873.58	0.60363	873.57	0.59384	873.58	0.60636
873.48	0.59819	873.47	0.59408	873.48	0.61144
873.38	0.58902	873.37	0.59935	873.38	0.60616
873.28	0.57073	873.27	0.60192	873.28	0.60972
873.18	0.56183	873.17	0.60101	873.18	0.6164
873.08	0.56907	873.07	0.57601	873.08	0.60834
872.98	0.54457	872.97	0.5749	872.98	0.59998
872.88	0.52181	872.87	0.56724	872.88	0.59721
872.78	0.49781	872.77	0.55532	872.78	0.58928
872.68	0.4867	872.67	0.53156	872.68	0.57165
872.58	0.47871	872.57	0.52414	872.58	0.55213
872.48	0.45167	872.47	0.50554	872.48	0.53246
872.38	0.44505	872.37	0.49097	872.38	0.52212
872.28	0.42512	872.27	0.46488	872.28	0.50011
872.18	0.40146	872.17	0.43851	872.18	0.48473
872.08	0.37598	872.07	0.42132	872.08	0.46428
871.98	0.35293	871.97	0.40105	871.98	0.4483
871.88	0.34006	871.87	0.37317	871.88	0.42364
871.78	0.33032	871.77	0.35769	871.78	0.3962
871.68	0.30559	871.67	0.3327	871.68	0.38306
871.58	0.28425	871.57	0.31617	871.58	0.36161
871.48	0.27491	871.47	0.28924	871.48	0.34018
871.38	0.25151	871.37	0.28196	871.38	0.31797
871.28	0.25368	871.27	0.26462	871.28	0.30445
871.18	0.23904	871.17	0.24812	871.18	0.28682
871.08	0.23105	871.07	0.23723	871.08	0.274
870.98	0.21651	870.97	0.22328	870.98	0.25794
870.88	0.2168	870.87	0.21729	870.88	0.24618
870.78	0.21161	870.77	0.19648	870.78	0.23085
870.68	0.19505	870.67	0.19789	870.68	0.21935
870.58	0.18946	870.57	0.18487	870.58	0.20737
870.48	0.19949	870.47	0.17622	870.48	0.20131
870.38	0.18942	870.37	0.16894	870.38	0.19743
870.28	0.19192	870.27	0.17092	870.28	0.18518
870.18	0.18894	870.17	0.16617	870.18	0.18082
870.08	0.18352	870.07	0.1609	870.08	0.17911
869.98	0.1738	869.97	0.16501	869.98	0.17646
869.88	0.18533	869.87	0.16066	869.88	0.17124
869.78	0.18332	869.77	0.16326	869.78	0.16859
869.68	0.17859	869.67	0.16051	869.68	0.16896
869.58	0.18724	869.57	0.16261	869.58	0.16791
869.48	0.1916	869.47	0.15775	869.48	0.17119
869.38	0.18446	869.37	0.15834	869.38	0.16769
869.28	0.19038	869.27	0.1669	869.28	0.16857
869.18	0.1955	869.17	0.16261	869.18	0.17581
869.08	0.20001	869.07	0.16996	869.08	0.16889
868.98	0.19723	868.97	0.16875	868.98	0.17211
868.88	0.19965	868.87	0.17223	868.88	0.17453
868.78	0.20695	868.77	0.17711	868.78	0.18014
868.68	0.20862	868.67	0.17431	868.68	0.17323
868.58	0.20567	868.57	0.17476	868.58	0.17873
868.48	0.19935	868.47	0.18204	868.48	0.18842
868.38	0.22078	868.37	0.19164	868.38	0.18054
868.28	0.2055	868.27	0.19308	868.28	0.18791
868.18	0.21663	868.17	0.18293	868.18	0.19004
868.08	0.22009	868.07	0.184	868.08	0.19469
867.98	0.22474	867.97	0.19046	867.98	0.19405
867.88	0.2291	867.87	0.20198	867.88	0.19834
867.78	0.2395	867.77	0.19028	867.78	0.20662
867.68	0.23115	867.67	0.19995	867.68	0.20171
867.58	0.24843	867.57	0.20633	867.58	0.20417
867.48	0.24759	867.47	0.21031	867.48	0.21103
867.38	0.24415	867.37	0.21549	867.38	0.21187
867.28	0.24681	867.27	0.21611	867.28	0.21452
867.18	0.25657	867.17	0.21558	867.18	0.21332
867.08	0.27133	867.07	0.21451	867.08	0.2186
866.98	0.25852	866.97	0.22708	866.98	0.22523
866.88	0.26883	866.87	0.23431	866.88	0.229
866.78	0.26734	866.77	0.22866	866.78	0.22741
866.68	0.27982	866.67	0.23605	866.68	0.22973
866.58	0.27935	866.57	0.23492	866.58	0.23034
866.48	0.28165	866.47	0.23958	866.48	0.23497
866.38	0.2842	866.37	0.24828	866.38	0.23686
866.28	0.28495	866.27	0.24523	866.28	0.23667
866.18	0.30206	866.17	0.24598	866.18	0.24575
866.08	0.31335	866.07	0.25965	866.08	0.24722
865.98	0.31406	865.97	0.25308	865.98	0.25253
865.88	0.33056	865.87	0.26399	865.88	0.25812
865.78	0.32948	865.77	0.26393	865.78	0.25737
865.68	0.3283	865.67	0.26312	865.68	0.26134
865.58	0.34587	865.57	0.26659	865.58	0.26414
865.48	0.3453	865.47	0.26491	865.48	0.26193
865.38	0.3417	865.37	0.28466	865.38	0.27246
865.28	0.36764	865.27	0.2881	865.28	0.27427
865.18	0.36476	865.17	0.29633	865.18	0.2756
865.08	0.36274	865.07	0.29248	865.08	0.28412
864.98	0.39112	864.97	0.30444	864.98	0.29009
864.88	0.39444	864.87	0.30324	864.88	0.29397
864.78	0.399	864.77	0.31963	864.78	0.28826
864.68	0.40869	864.67	0.31934	864.68	0.30621
864.58	0.41846	864.57	0.33039	864.58	0.31341
864.48	0.43293	864.47	0.33789	864.48	0.30983
864.38	0.43813	864.37	0.3407	864.38	0.3181
864.28	0.44602	864.27	0.35442	864.28	0.32082
864.18	0.45954	864.17	0.36464	864.18	0.33075
864.08	0.47418	864.07	0.37335	864.08	0.34118
863.98	0.47955	863.97	0.37894	863.98	0.35133
863.88	0.49697	863.87	0.38321	863.88	0.36267
863.78	0.50304	863.77	0.40229	863.78	0.37712
863.68	0.52189	863.67	0.4204	863.68	0.38608
863.58	0.54608	863.57	0.42277	863.58	0.39169
863.48	0.54641	863.47	0.44075	863.48	0.40118
863.38	0.54502	863.37	0.44101	863.38	0.41438
863.28	0.57123	863.27	0.45148	863.28	0.4183
863.18	0.5825	863.17	0.46604	863.18	0.42838
863.08	0.5827	863.07	0.4804	863.08	0.43826
862.98	0.57476	862.97	0.48583	862.98	0.44928
862.88	0.58076	862.87	0.50229	862.88	0.46622
862.78	0.61047	862.77	0.4978	862.78	0.46971
862.68	0.60779	862.67	0.5088	862.68	0.47368
862.58	0.61674	862.57	0.51914	862.58	0.48042
862.48	0.6185	862.47	0.53231	862.48	0.49288
862.38	0.62335	862.37	0.5365	862.38	0.49415
862.28	0.64423	862.27	0.54269	862.28	0.50685
862.18	0.64561	862.17	0.54323	862.18	0.50561
862.08	0.6585	862.07	0.55102	862.08	0.51813
861.98	0.64647	861.97	0.56002	861.98	0.51663
861.88	0.65602	861.87	0.55467	861.88	0.52276
861.78	0.64473	861.77	0.56017	861.78	0.53037
861.68	0.63798	861.67	0.56497	861.68	0.53782
861.58	0.64665	861.57	0.57185	861.58	0.53678
861.48	0.64344	861.47	0.58111	861.48	0.54249
861.38	0.64527	861.37	0.58134	861.38	0.53875
861.28	0.66904	861.27	0.57417	861.28	0.53974
861.18	0.64411	861.17	0.57823	861.18	0.53916
861.08	0.64181	861.07	0.57563	861.08	0.54026
860.98	0.62914	860.97	0.57088	860.98	0.52954
860.88	0.61406	860.87	0.56805	860.88	0.52584
860.78	0.61894	860.77	0.55846	860.78	0.51765
860.68	0.62024	860.67	0.55456	860.68	0.51224
860.58	0.5933	860.57	0.53844	860.58	0.50502
860.48	0.58951	860.47	0.52459	860.48	0.49732
860.38	0.56831	860.37	0.51599	860.38	0.48583
860.28	0.56352	860.27	0.51907	860.28	0.47429
860.18	0.55663	860.17	0.49501	860.18	0.46309
860.08	0.54318	860.07	0.48568	860.08	0.45037
859.98	0.51475	859.97	0.47767	859.98	0.44743
859.88	0.51133	859.87	0.46113	859.88	0.42637
859.78	0.51201	859.77	0.45403	859.78	0.42903
859.68	0.5049	859.67	0.44511	859.68	0.40913
859.58	0.49759	859.57	0.4331	859.58	0.39878
859.48	0.49583	859.47	0.42428	859.48	0.39314
859.38	0.48918	859.37	0.41551	859.38	0.38523
859.28	0.47809	859.27	0.41323	859.28	0.37466
859.18	0.47874	859.17	0.40625	859.18	0.36815
859.08	0.48202	859.07	0.38488	859.08	0.36833
858.98	0.47017	858.97	0.38945	858.98	0.35819
858.88	0.47365	858.87	0.3853	858.88	0.36038
858.78	0.48872	858.77	0.3941	858.78	0.36114
858.68	0.48215	858.67	0.38772	858.68	0.36489
858.58	0.4923	858.57	0.39462	858.58	0.3636
858.48	0.51021	858.47	0.39887	858.48	0.36162
858.38	0.52487	858.37	0.40263	858.38	0.36654
858.28	0.52756	858.27	0.40412	858.28	0.37855
858.18	0.55066	858.17	0.42252	858.18	0.38617
858.08	0.57523	858.07	0.43228	858.08	0.39662
857.98	0.59754	857.97	0.44343	857.98	0.41165
857.88	0.61565	857.87	0.45576	857.88	0.42763
857.78	0.62976	857.77	0.48052	857.78	0.44415
857.68	0.66201	857.67	0.48508	857.68	0.46361
857.58	0.68544	857.57	0.5103	857.58	0.48462
857.48	0.71803	857.47	0.53619	857.48	0.51025
857.38	0.73074	857.37	0.56405	857.38	0.53189
857.28	0.78054	857.27	0.5887	857.28	0.56155
857.18	0.80958	857.17	0.6259	857.18	0.59448
857.08	0.8118	857.07	0.65804	857.08	0.62313
856.98	0.85724	856.97	0.68545	856.98	0.65849
856.88	0.88362	856.87	0.72187	856.88	0.69299
856.78	0.89997	856.77	0.75692	856.78	0.72351
856.68	0.91796	856.67	0.79325	856.68	0.76993
856.58	0.94494	856.57	0.81959	856.58	0.79319
856.48	0.96713	856.47	0.84323	856.48	0.81836
856.38	0.98401	856.37	0.8755	856.38	0.86754
856.28	0.99955	856.27	0.91165	856.28	0.89563
856.18	0.99347	856.17	0.9352	856.18	0.91782
856.08	1.00408	856.07	0.96339	856.08	0.9431
855.98	0.9937	855.97	0.9802	855.98	0.96779
855.88	0.98698	855.87	1.00055	855.88	0.97612
855.78	0.97609	855.77	0.99761	855.78	0.98392
855.68	0.94807	855.67	1.00215	855.68	0.99951
855.58	0.93749	855.57	1.00098	855.58	0.9995
855.48	0.8831	855.47	0.98875	855.48	0.98628
855.38	0.8574	855.37	0.96386	855.38	0.96445
855.28	0.82833	855.27	0.93336	855.28	0.95299
855.18	0.79981	855.17	0.90383	855.18	0.92683
855.08	0.74741	855.07	0.86855	855.08	0.88884
854.98	0.70939	854.97	0.81387	854.98	0.85251
854.88	0.65414	854.87	0.78187	854.88	0.81817
854.78	0.63614	854.77	0.7267	854.78	0.76991
854.68	0.59443	854.67	0.67524	854.68	0.72371
854.58	0.53709	854.57	0.62345	854.58	0.68301
854.48	0.50105	854.47	0.57399	854.48	0.62929
854.38	0.46236	854.37	0.51322	854.38	0.58144
854.28	0.41471	854.27	0.46972	854.28	0.5324
854.18	0.38095	854.17	0.42467	854.18	0.48725
854.08	0.33745	854.07	0.38465	854.08	0.44566
853.98	0.30559	853.97	0.33613	853.98	0.4011
853.88	0.27097	853.87	0.30017	853.88	0.35489
853.78	0.24645	853.77	0.26999	853.78	0.31675
853.68	0.22334	853.67	0.2315	853.68	0.27909
853.58	0.19562	853.57	0.20121	853.58	0.24129
853.48	0.15285	853.47	0.18287	853.48	0.21422
853.38	0.1633	853.37	0.14165	853.38	0.18603
853.28	0.14354	853.27	0.13379	853.28	0.15594
853.18	0.12915	853.17	0.11747	853.18	0.13861
853.08	0.12027	853.07	0.10045	853.08	0.11565
852.98	0.10923	852.97	0.09501	852.98	0.09534
852.88	0.09871	852.87	0.0842	852.88	0.08172
852.78	0.10109	852.77	0.07789	852.78	0.07104
852.68	0.10531	852.67	0.07928	852.68	0.06736
852.58	0.08648	852.57	0.06464	852.58	0.05394
852.48	0.08405	852.47	0.06032	852.48	0.0468
852.38	0.06958	852.37	0.05745	852.38	0.04237
852.28	0.07766	852.27	0.05364	852.28	0.03869
852.18	0.06137	852.17	0.05759	852.18	0.03038
852.08	0.06298	852.07	0.04721	852.08	0.02914
851.98	0.07015	851.97	0.04743	851.98	0.02687
851.88	0.06434	851.87	0.04435	851.88	0.02466
851.78	0.05946	851.77	0.04203	851.78	0.01963
851.68	0.05666	851.67	0.03843	851.68	0.02289
851.58	0.05741	851.57	0.0302	851.58	0.01683
851.48	0.05505	851.47	0.03403	851.48	0.01394
851.38	0.04737	851.37	0.02836	851.38	0.01082
851.28	0.05143	851.27	0.02689	851.28	0.01007
851.18	0.04636	851.17	0.03511	851.18	0.00564
851.08	0.05436	851.07	0.02506	851.08	0.00784
850.98	0.03769	850.97	0.03202	850.98	0.00671
850.88	0.03109	850.87	0.02272	850.88	0.00841
850.78	0.02342	850.77	0.02857	850.78	0.00591
850.68	0.03544	850.67	0.0242	850.68	0.00295
850.58	0.03247	850.57	0.02335	850.58	0.00445
850.48	0.03723	850.47	0.01644	850.48	0.00517
850.38	0.03134	850.37	0.01667	850.38	0.00426
850.28	0.03441	850.27	0.0214	850.28	0.00789
850.18	0.02771	850.17	0.02663	850.18	0.00259
850.08	0.03189	850.07	0.0223	850.08	-0.00056472
849.98	0.03098	849.97	0.0165	849.98	0.00117
849.88	0.00938	849.87	0.014	849.88	0.00617
849.78	0.02657	849.77	0.01858	849.78	-0.00151
849.68	0.03048	849.67	0.01314	849.68	0.00221
849.58	0.02211	849.57	0.01993	849.58	0.00443
849.48	0.02819	849.47	0.01486	849.48	0.00323
849.38	0.02139	849.37	0.0078	849.38	0.0028
849.28	0.01425	849.27	0.00575	849.28	0.00197
849.18	0.01558	849.17	0.01734	849.18	0.000809599
849.08	0.01518	849.07	0.01138	849.08	-0.00496
848.98	0.01429	848.97	0.00722	848.98	0.000489758
848.88	0.01575	848.87	0.00451	848.88	0.000449777
848.78	0.01049	848.77	0.00825	848.78	-0.00275
848.68	0.01733	848.67	0.00967	848.68	0.000344829
848.58	0.01576	848.57	0.00708	848.58	0.00234
848.48	0.01555	848.47	0.00447	848.48	3.99802e-05
848.38	0.00732	848.37	0.00639	848.38	0.00225
848.28	0.00835	848.27	0.01111	848.28	-0.00229
848.18	0.000838354	848.17	0.0069	848.18	-0.00465
848.08	0.01074	848.07	0.000165106	848.08	-0.00127
847.98	0.0033	847.97	0.00507	847.98	-0.00054473
847.88	0.00907	847.87	0.00606	847.88	0.00193
847.78	0.000182598	847.77	0.00246	847.78	-0.0021
847.68	0.00136	847.67	0.00181	847.68	0.000829589
847.58	-0.000163939	847.57	0.00675	847.58	7.99604e-05
847.48	-0.0033	847.47	0.00192	847.48	0.00427
847.38	0.00395	847.37	0.00205	847.38	-0.00278
847.28	0.00913	847.27	0.01684	847.28	0.000474765
847.18	-0.000598443	847.17	0.00096812	847.18	0.000914547
847.08	0.0057	847.07	0.00631	847.08	0.00096952
846.98	0.00598	846.97	0.00263	846.98	-0.000389807
846.88	0.01379	846.87	0.00681	846.88	-0.00128
846.78	0.00283	846.77	-0.000615394	846.78	0.00050475
846.68	0.00797	846.67	-0.00348	846.68	0.000244879
846.58	-0.00358	846.57	0.00408	846.58	0.000859575
846.48	-0.00926	846.47	0.000833033	846.48	0.00199
846.38	-0.0059	846.37	-0.00693	846.38	0.00363
846.28	-0.00629	846.27	0.00492	846.28	-0.00108
846.18	0.0014	846.17	-0.000322707	846.18	0.00685
846.08	0.00491	846.07	0.00637	846.08	0.000614696
845.98	0.00375	845.97	-0.00317	845.98	-0.00227
845.88	0.00226	845.87	-0.00386	845.88	0.000454775
845.78	-0.00167	845.77	0.0032	845.78	-0.00401
845.68	-0.00157	845.67	-0.00367	845.68	-0.00251
845.58	0.000646425	845.57	-0.00908	845.58	0.00147
845.48	0.00229	845.47	0.000622899	845.48	0.00654
845.38	0.000350536	845.37	0.00236	845.38	0.000394805
845.28	0.00263	845.27	-0.00188	845.28	0.00303
845.18	0.00379	845.17	-0.00323	845.18	0.0024
845.08	0.00371	845.07	0.00534	845.08	0.00361
844.98	-0.00548	844.97	-0.00345	844.98	-1.99901e-05
844.88	-0.00865	844.87	-0.00342	844.88	0.00139
844.78	0.0054	844.77	-0.00158	844.78	4.99753e-05
844.68	0.00238	844.67	-0.000878062	844.68	0.00199
844.58	0.00867	844.57	-0.00134	844.58	0.000299852
844.48	0.00296	844.47	0.000525336	844.48	0.00376
844.38	0.000979634	844.37	0.00297	844.38	0.00284
844.28	0.01278	844.27	0.00131	844.28	0.00393
844.18	0.00675	844.17	-0.000540346	844.18	0.002
844.08	-0.00551	844.07	-0.00387	844.08	-0.00503
843.98	0.007	843.97	0.000112572	843.98	0.00331
843.88	0.0169	843.87	0.000300192	843.88	0.00205
843.78	0.01614	843.77	0.00529	843.78	0.000449777
843.68	0.02156	843.67	0.00338	843.68	-0.00178
843.58	0.03133	843.57	0.00446	843.58	0.00184
843.48	0.02089	843.47	0.00549	843.48	0.00056472
843.38	0.02885	843.37	-0.00394	843.38	0.000309847
843.28	0.02094	843.27	-0.00133	843.28	0.00522
843.18	0.02609	843.17	0.0042	843.18	-0.00128
843.08	0.03232	843.07	0.00942	843.08	0.00175
842.98	0.04233	842.97	0.00763	842.98	4.99753e-05
842.88	0.03439	842.87	0.00954	842.88	-0.00176
842.78	0.017	842.77	0.00998	842.78	0.000399802
842.68	0.02724	842.67	0.00687	842.68	0.00162
842.58	0.03937	842.57	0.01719	842.58	-0.00191
842.48	0.04194	842.47	0.01664	842.48	0.00344
842.38	0.04306	842.37	0.01054	842.38	-0.00156

## Sheet: Figure 1i
	Ir1/Ni LDH-T		Ir1/Ni LDH-V		Ni LDH
0.95997	0.04774	0.96006	-0.09999	0.96001	-0.02191
0.96096	0.06224	0.96105	-0.08494	0.96101	-0.01191
0.96196	0.0619	0.96205	-0.08157	0.962	-0.00562
0.96296	0.06416	0.96305	-0.08381	0.96301	-0.01
0.96396	0.06416	0.96405	-0.08573	0.96401	-0.00944
0.96496	0.06841	0.96505	-0.08213	0.96501	-0.00876
0.96595	0.07314	0.96605	-0.07516	0.966	0.000449429
0.96695	0.07404	0.96705	-0.07437	0.967	0.000786429
0.96795	0.07594	0.96804	-0.06201	0.968	-0.0018
0.96895	0.07809	0.96904	-0.06707	0.969	-0.00169
0.96995	0.07561	0.97004	-0.06561	0.97	0.00652
0.97095	0.07347	0.97104	-0.071	0.971	-0.00236
0.97195	0.07763	0.97204	-0.05954	0.972	0.000898714
0.97295	0.0801	0.97304	-0.06079	0.973	0.00292
0.97395	0.07999	0.97403	-0.05337	0.974	0.00674
0.97494	0.08797	0.97504	-0.05707	0.97499	0.0109
0.97594	0.08751	0.97604	-0.05921	0.97599	0.01506
0.97695	0.08213	0.97703	-0.04966	0.97699	0.01202
0.97795	0.07236	0.97803	-0.04337	0.97799	0.00955
0.97895	0.08516	0.97903	-0.04966	0.97899	0.00899
0.97995	0.0837	0.98003	-0.04853	0.97999	0.01719
0.98095	0.08269	0.98103	-0.0446	0.98099	0.00854
0.98194	0.08899	0.98203	-0.04471	0.982	0.00382
0.98294	0.08943	0.98303	-0.04506	0.98299	0.00932
0.98394	0.0891	0.98402	-0.03596	0.98399	0.01404
0.98495	0.08359	0.98502	-0.03864	0.98499	0.01719
0.98594	0.0891	0.98603	-0.04134	0.98598	0.02584
0.98695	0.08573	0.98702	-0.03337	0.98698	0.02471
0.98794	0.08786	0.98802	-0.03044	0.98799	0.01529
0.98894	0.09404	0.98902	-0.03213	0.98899	0.01607
0.98994	0.0964	0.99002	-0.03439	0.98998	0.0246
0.99094	0.09056	0.99102	-0.0328	0.99099	0.01954
0.99194	0.0892	0.99202	-0.03753	0.99199	0.02349
0.99294	0.0892	0.99302	-0.02629	0.99299	0.01776
0.99395	0.08719	0.99402	-0.02539	0.99399	0.01382
0.99494	0.09303	0.99501	-0.0164	0.99498	0.02887
0.99594	0.10224	0.99601	-0.01966	0.99598	0.03134
0.99694	0.10021	0.99702	-0.02529	0.99698	0.02696
0.99794	0.10246	0.99801	-0.02236	0.99799	0.02236
0.99894	0.09201	0.99901	-0.0182	0.99899	0.02224
0.99994	0.09179	1.00001	-0.01596	0.99998	0.03011
1.00094	0.09853	1.00101	-0.01809	1.00098	0.03201
1.00194	0.09876	1.00201	-0.01439	1.00198	0.02854
1.00294	0.10033	1.00301	-0.01864	1.00298	0.03134
1.00394	0.10077	1.00401	-0.01854	1.00398	0.02741
1.00493	0.10414	1.00501	-0.01393	1.00498	0.02696
1.00594	0.09887	1.00601	-0.01651	1.00598	0.02797
1.00694	0.09887	1.00701	-0.01529	1.00699	0.02349
1.00794	0.09966	1.00801	-0.02236	1.00798	0.02989
1.00894	0.09404	1.00901	-0.0127	1.00898	0.03191
1.00994	0.09426	1.01001	-0.00899	1.00998	0.03079
1.01093	0.10483	1.011	-0.00697	1.01098	0.02663
1.01194	0.10134	1.01201	-0.01191	1.01198	0.03146
1.01294	0.10201	1.01301	-0.01517	1.01298	0.03404
1.01393	0.1092	1.01401	-0.01236	1.01398	0.03471
1.01493	0.10673	1.01501	-0.01056	1.01498	0.03359
1.01593	0.10943	1.01601	-0.00932	1.01598	0.03539
1.01693	0.10471	1.017	-0.00191	1.01698	0.03359
1.01793	0.1073	1.018	-0.00438	1.01798	0.03011
1.01893	0.10471	1.019	-0.000898857	1.01898	0.03303
1.01993	0.11033	1.02	-0.0018	1.01998	0.03561
1.02094	0.10089	1.021	-0.00371	1.02098	0.0391
1.02193	0.10719	1.022	-0.00461	1.02198	0.03921
1.02293	0.1092	1.023	-0.00101	1.02298	0.03247
1.02393	0.10797	1.024	0.00124	1.02398	0.03797
1.02493	0.11234	1.025	0.00326	1.02498	0.0373
1.02593	0.10719	1.026	-0.00303	1.02598	0.03831
1.02693	0.10943	1.027	-0.00348	1.02697	0.03989
1.02793	0.10403	1.028	-0.000337	1.02797	0.04011
1.02893	0.10393	1.029	0.00742	1.02898	0.0364
1.02993	0.11527	1.03	0.00595	1.02997	0.04224
1.03093	0.1164	1.031	0.00719	1.03097	0.0428
1.03193	0.11336	1.032	0.00753	1.03197	0.03989
1.03293	0.11629	1.033	0.00573	1.03297	0.04157
1.03393	0.11516	1.034	0.00393	1.03397	0.03989
1.03493	0.11774	1.035	0.00607	1.03497	0.04259
1.03593	0.11324	1.03599	0.0109	1.03597	0.04561
1.03693	0.11313	1.03699	0.01506	1.03697	0.04269
1.03793	0.11336	1.03799	0.01292	1.03797	0.04337
1.03893	0.11393	1.03899	0.01247	1.03898	0.03337
1.03992	0.12144	1.04	0.00506	1.03997	0.04146
1.04092	0.12324	1.041	0.00786	1.04097	0.0418
1.04193	0.11481	1.04199	0.01629	1.04197	0.0419
1.04293	0.11213	1.043	0.00663	1.04297	0.0437
1.04393	0.1155	1.04399	0.00899	1.04397	0.04494
1.04493	0.11089	1.04499	0.00888	1.04497	0.0464
1.04593	0.10629	1.046	0.00719	1.04597	0.04797
1.04693	0.11763	1.04699	0.01371	1.04697	0.04224
1.04793	0.11809	1.04799	0.01584	1.04797	0.04437
1.04893	0.11291	1.04899	0.01741	1.04897	0.04573
1.04992	0.12021	1.04999	0.01686	1.04997	0.04506
1.05092	0.12167	1.05099	0.0127	1.05097	0.04326
1.05192	0.12167	1.05199	0.01786	1.05197	0.04506
1.05293	0.10819	1.05299	0.01876	1.05297	0.04696
1.05393	0.11876	1.05399	0.01517	1.05397	0.0418
1.05492	0.11909	1.05499	0.01168	1.05497	0.0491
1.05592	0.12313	1.05599	0.01079	1.05597	0.0509
1.05692	0.12583	1.05699	0.01326	1.05697	0.0446
1.05792	0.12943	1.05799	0.01326	1.05797	0.051
1.05892	0.12617	1.05899	0.01707	1.05897	0.04764
1.05993	0.11887	1.05998	0.02449	1.05997	0.05416
1.06092	0.12391	1.06099	0.02067	1.06097	0.05
1.06193	0.11876	1.06199	0.01786	1.06197	0.04224
1.06293	0.11696	1.06299	0.02023	1.06297	0.04213
1.06392	0.12313	1.06399	0.01764	1.06397	0.05067
1.06492	0.12313	1.06498	0.0246	1.06497	0.05337
1.06592	0.12606	1.06598	0.02753	1.06596	0.05786
1.06693	0.11819	1.06699	0.01753	1.06697	0.05291
1.06792	0.12201	1.06799	0.01764	1.06796	0.05651
1.06892	0.12797	1.06899	0.02259	1.06897	0.0482
1.06992	0.1346	1.06999	0.0227	1.06997	0.04427
1.07092	0.13437	1.07098	0.02393	1.07097	0.05169
1.07192	0.12471	1.07199	0.01697	1.07197	0.05381
1.07292	0.12504	1.07298	0.0246	1.07296	0.0573
1.07392	0.12381	1.07399	0.02326	1.07396	0.05573
1.07492	0.12673	1.07498	0.02607	1.07496	0.0564
1.07592	0.1255	1.07599	0.02157	1.07597	0.05056
1.07692	0.12336	1.07699	0.02247	1.07697	0.05247
1.07792	0.12391	1.07798	0.02607	1.07797	0.051
1.07892	0.12606	1.07898	0.02393	1.07897	0.05506
1.07992	0.1274	1.07998	0.02674	1.07996	0.05843
1.08092	0.12606	1.08098	0.02517	1.08097	0.05427
1.08192	0.13054	1.08199	0.02236	1.08197	0.05
1.08292	0.12897	1.08299	0.02157	1.08297	0.05337
1.08392	0.12426	1.08398	0.02494	1.08396	0.05989
1.08492	0.13044	1.08498	0.02966	1.08497	0.05347
1.08592	0.13234	1.08598	0.02449	1.08597	0.0546
1.08692	0.13144	1.08698	0.02797	1.08697	0.04651
1.08792	0.13414	1.08798	0.03236	1.08796	0.05876
1.08891	0.13786	1.08898	0.0318	1.08896	0.0646
1.08991	0.13617	1.08998	0.02933	1.08996	0.06257
1.09091	0.13571	1.09098	0.03259	1.09096	0.05774
1.09191	0.14033	1.09198	0.03191	1.09196	0.06291
1.09291	0.1355	1.09298	0.03527	1.09296	0.05741
1.09391	0.13504	1.09398	0.02989	1.09397	0.05347
1.09491	0.13729	1.09498	0.03584	1.09497	0.05539
1.09591	0.1419	1.09598	0.03483	1.09596	0.05584
1.09691	0.13717	1.09698	0.0291	1.09697	0.05359
1.09792	0.1346	1.09799	0.02349	1.09796	0.05954
1.09891	0.13583	1.09898	0.02696	1.09896	0.06483
1.09991	0.1383	1.09998	0.02989	1.09996	0.06056
1.10091	0.13629	1.10098	0.03224	1.10096	0.0609
1.10191	0.141	1.10198	0.03337	1.10196	0.06123
1.10291	0.14111	1.10298	0.03494	1.10296	0.05663
1.10391	0.14123	1.10398	0.0327	1.10396	0.0564
1.10491	0.13943	1.10498	0.0382	1.10496	0.06056
1.10591	0.14729	1.10598	0.03943	1.10596	0.06
1.10691	0.14386	1.10698	0.03201	1.10696	0.05561
1.10791	0.14343	1.10798	0.03797	1.10797	0.05471
1.10891	0.14714	1.10898	0.03753	1.10896	0.06269
1.10991	0.14943	1.10998	0.02617	1.10996	0.06303
1.11091	0.14829	1.11098	0.0346	1.11096	0.06146
1.11191	0.14743	1.11198	0.0328	1.11196	0.06291
1.11291	0.14457	1.11298	0.03101	1.11296	0.05954
1.1139	0.15086	1.11398	0.03326	1.11396	0.06257
1.1149	0.155	1.11498	0.03213	1.11496	0.05786
1.1159	0.15657	1.11598	0.03741	1.11596	0.06651
1.1169	0.15557	1.11698	0.03303	1.11696	0.06707
1.11791	0.14771	1.11798	0.03753	1.11796	0.06573
1.1189	0.15143	1.11897	0.04236	1.11896	0.06326
1.1199	0.15757	1.11997	0.0418	1.11996	0.06606
1.1209	0.15614	1.12097	0.04236	1.12096	0.06516
1.1219	0.15529	1.12197	0.04201	1.12196	0.06067
1.1229	0.155	1.12297	0.04349	1.12296	0.06359
1.1239	0.16029	1.12398	0.03786	1.12396	0.06326
1.12489	0.167	1.12498	0.03887	1.12496	0.06314
1.12589	0.16757	1.12597	0.0409	1.12596	0.0664
1.12689	0.16714	1.12697	0.04483	1.12696	0.0664
1.12789	0.17186	1.12797	0.04831	1.12796	0.0682
1.12889	0.16929	1.12898	0.03573	1.12896	0.06416
1.1299	0.16286	1.12997	0.04134	1.12996	0.06134
1.13089	0.17057	1.13097	0.04291	1.13096	0.0673
1.13189	0.17771	1.13197	0.04707	1.13196	0.07067
1.13289	0.17429	1.13297	0.05033	1.13295	0.07774
1.13389	0.17443	1.13397	0.0446	1.13396	0.06943
1.13488	0.18486	1.13497	0.03977	1.13496	0.07123
1.13589	0.17343	1.13597	0.0446	1.13596	0.06989
1.13689	0.17957	1.13697	0.04651	1.13696	0.06899
1.13789	0.176	1.13797	0.04774	1.13795	0.07347
1.13889	0.17629	1.13897	0.04326	1.13896	0.06966
1.13988	0.18329	1.13997	0.04393	1.13996	0.06056
1.14088	0.18443	1.14097	0.0455	1.14096	0.06989
1.14188	0.19229	1.14197	0.05427	1.14195	0.07381
1.14288	0.19143	1.14297	0.04753	1.14295	0.07404
1.14388	0.19114	1.14397	0.04404	1.14396	0.06797
1.14488	0.18857	1.14497	0.04753	1.14496	0.06719
1.14587	0.20157	1.14597	0.05011	1.14596	0.0691
1.14687	0.20014	1.14697	0.0482	1.14695	0.0746
1.14787	0.20757	1.14797	0.04044	1.14796	0.06449
1.14887	0.20914	1.14897	0.04966	1.14896	0.06651
1.14987	0.20943	1.14997	0.04437	1.14996	0.06899
1.15087	0.21343	1.15097	0.04314	1.15096	0.07123
1.15187	0.202	1.15197	0.04774	1.15195	0.07841
1.15287	0.20657	1.15297	0.05259	1.15295	0.08213
1.15387	0.21357	1.15396	0.05763	1.15396	0.07
1.15486	0.22329	1.15497	0.05494	1.15495	0.07224
1.15586	0.21586	1.15596	0.05696	1.15596	0.06673
1.15686	0.21771	1.15696	0.0564	1.15695	0.07416
1.15786	0.22014	1.15796	0.0601	1.15795	0.07504
1.15886	0.21757	1.15896	0.06269	1.15896	0.06831
1.15986	0.226	1.15997	0.04753	1.15995	0.07201
1.16086	0.22514	1.16097	0.04809	1.16095	0.08067
1.16186	0.22914	1.16197	0.0464	1.16195	0.07809
1.16286	0.22357	1.16297	0.04887	1.16295	0.07483
1.16386	0.22643	1.16397	0.0555	1.16396	0.07089
1.16485	0.24014	1.16496	0.06021	1.16495	0.07786
1.16585	0.23157	1.16597	0.05021	1.16595	0.07594
1.16685	0.23343	1.16697	0.05393	1.16695	0.07864
1.16785	0.24171	1.16797	0.05494	1.16795	0.08089
1.16884	0.25071	1.16896	0.06179	1.16895	0.07629
1.16984	0.25157	1.16996	0.06179	1.16995	0.0728
1.17084	0.24614	1.17097	0.05494	1.17095	0.0773
1.17184	0.24786	1.17196	0.05887	1.17195	0.07876
1.17284	0.25529	1.17296	0.06516	1.17295	0.07774
1.17384	0.25757	1.17396	0.06404	1.17395	0.07876
1.17484	0.25014	1.17496	0.05954	1.17495	0.0746
1.17584	0.25229	1.17596	0.06157	1.17595	0.08561
1.17684	0.25857	1.17696	0.06393	1.17695	0.08224
1.17783	0.26643	1.17796	0.05774	1.17795	0.07741
1.17883	0.26514	1.17897	0.05449	1.17895	0.07751
1.17983	0.26586	1.17996	0.06056	1.17995	0.08089
1.18083	0.26686	1.18096	0.06169	1.18094	0.08943
1.18183	0.26757	1.18196	0.06899	1.18195	0.08079
1.18283	0.27429	1.18296	0.07111	1.18295	0.08617
1.18383	0.276	1.18396	0.06797	1.18394	0.08786
1.18483	0.27543	1.18496	0.06404	1.18494	0.09167
1.18583	0.27457	1.18596	0.06393	1.18595	0.08236
1.18683	0.27571	1.18696	0.0646	1.18695	0.08617
1.18782	0.28629	1.18796	0.06617	1.18795	0.08303
1.18882	0.28029	1.18895	0.07494	1.18895	0.07999
1.18982	0.28029	1.18995	0.07583	1.18995	0.08527
1.19082	0.28857	1.19096	0.06899	1.19095	0.08606
1.19182	0.29171	1.19196	0.06797	1.19194	0.0891
1.19282	0.28457	1.19296	0.07079	1.19294	0.09033
1.19382	0.29343	1.19395	0.07404	1.19394	0.09201
1.19481	0.29414	1.19495	0.07157	1.19494	0.08741
1.19581	0.29657	1.19596	0.061	1.19594	0.09404
1.19682	0.28086	1.19695	0.07539	1.19694	0.09629
1.19782	0.29086	1.19795	0.07561	1.19794	0.09213
1.19882	0.29329	1.19895	0.07864	1.19895	0.08673
1.19981	0.29557	1.19995	0.07629	1.19995	0.08539
1.20081	0.295	1.20095	0.07954	1.20094	0.09224
1.20181	0.29871	1.20195	0.08111	1.20194	0.09224
1.20281	0.30529	1.20295	0.07393	1.20294	0.08977
1.20381	0.30743	1.20395	0.07303	1.20394	0.09224
1.20481	0.30271	1.20496	0.07079	1.20494	0.0955
1.2058	0.31086	1.20595	0.07831	1.20594	0.08841
1.2068	0.30971	1.20695	0.08044	1.20694	0.091
1.20781	0.30586	1.20795	0.08021	1.20794	0.09651
1.2088	0.31086	1.20895	0.08257	1.20894	0.09393
1.20981	0.30929	1.20995	0.08696	1.20994	0.09257
1.2108	0.31014	1.21095	0.0837	1.21094	0.09303
1.2118	0.31143	1.21195	0.08381	1.21194	0.09786
1.2128	0.31114	1.21294	0.09314	1.21294	0.08786
1.21381	0.30857	1.21395	0.07931	1.21394	0.09269
1.21481	0.30371	1.21495	0.08414	1.21494	0.09774
1.2158	0.31429	1.21595	0.08167	1.21594	0.101
1.2168	0.32357	1.21695	0.08617	1.21694	0.09931
1.2178	0.32486	1.21794	0.08853	1.21793	0.10381
1.2188	0.31914	1.21895	0.08471	1.21894	0.09471
1.2198	0.30957	1.21994	0.09089	1.21994	0.10236
1.2208	0.31486	1.22095	0.08617	1.22094	0.10156
1.2218	0.32443	1.22195	0.08414	1.22194	0.10056
1.2228	0.31743	1.22294	0.08887	1.22293	0.10493
1.2238	0.32114	1.22394	0.09314	1.22394	0.10291
1.2248	0.31929	1.22494	0.09269	1.22494	0.10167
1.2258	0.31586	1.22594	0.0919	1.22593	0.10763
1.2268	0.31857	1.22694	0.08943	1.22693	0.10931
1.2278	0.323	1.22794	0.09167	1.22793	0.10583
1.2288	0.31771	1.22894	0.09673	1.22893	0.10437
1.2298	0.32457	1.22994	0.09594	1.22994	0.10236
1.23079	0.32943	1.23094	0.09314	1.23093	0.10381
1.23179	0.33271	1.23194	0.101	1.23193	0.1101
1.23279	0.33171	1.23294	0.101	1.23293	0.11291
1.2338	0.32486	1.23394	0.09179	1.23393	0.10977
1.23479	0.32586	1.23494	0.09977	1.23493	0.11313
1.23579	0.327	1.23593	0.10381	1.23593	0.10899
1.23679	0.328	1.23693	0.10381	1.23693	0.10931
1.23779	0.32843	1.23794	0.09123	1.23793	0.10684
1.23879	0.33357	1.23894	0.10056	1.23893	0.10381
1.23979	0.32914	1.23993	0.1073	1.23993	0.1037
1.24079	0.33043	1.24094	0.09606	1.24093	0.10987
1.24179	0.33243	1.24193	0.10617	1.24193	0.1137
1.2428	0.325	1.24293	0.1065	1.24293	0.11516
1.24379	0.32829	1.24393	0.10606	1.24392	0.1192
1.24479	0.33343	1.24494	0.10156	1.24492	0.12303
1.24579	0.33857	1.24594	0.10077	1.24592	0.12134
1.24679	0.33014	1.24693	0.1073	1.24693	0.11493
1.24779	0.33557	1.24793	0.1073	1.24792	0.1192
1.24879	0.33371	1.24893	0.10774	1.24892	0.12303
1.24979	0.33657	1.24993	0.10403	1.24993	0.11696
1.25079	0.34029	1.25093	0.10876	1.25093	0.10954
1.25179	0.33829	1.25193	0.11167	1.25193	0.1174
1.25279	0.33643	1.25293	0.11594	1.25292	0.12403
1.2538	0.32529	1.25393	0.11481	1.25392	0.12539
1.25479	0.33429	1.25493	0.11774	1.25492	0.12089
1.25579	0.33957	1.25593	0.11449	1.25593	0.11629
1.25679	0.34086	1.25693	0.11539	1.25693	0.11493
1.25779	0.33857	1.25793	0.11134	1.25792	0.1265
1.2588	0.32429	1.25893	0.11853	1.25892	0.12324
1.25979	0.33329	1.25992	0.12269	1.25992	0.12504
1.26078	0.34157	1.26092	0.12213	1.26092	0.131
1.26179	0.34	1.26193	0.11617	1.26192	0.12819
1.26279	0.33743	1.26292	0.12909	1.26292	0.12571
1.26379	0.337	1.26392	0.12156	1.26392	0.1319
1.26479	0.33586	1.26493	0.11213	1.26492	0.1328
1.26579	0.33329	1.26592	0.1192	1.26592	0.12719
1.26679	0.33757	1.26692	0.13347	1.26692	0.13167
1.26778	0.34343	1.26792	0.13167	1.26792	0.13291
1.26878	0.34657	1.26892	0.13336	1.26892	0.13054
1.26978	0.34443	1.26991	0.13876	1.26992	0.13111
1.27079	0.33986	1.27091	0.13797	1.27092	0.1319
1.27179	0.34114	1.27192	0.13336	1.27191	0.13594
1.27279	0.33929	1.27291	0.13886	1.27292	0.13223
1.27379	0.33643	1.27392	0.13223	1.27391	0.1392
1.27478	0.34486	1.27491	0.13639	1.27491	0.1428
1.27578	0.35071	1.27591	0.13606	1.27591	0.13516
1.27678	0.35271	1.27691	0.13696	1.27691	0.13841
1.27778	0.35171	1.27791	0.1383	1.27791	0.1428
1.27878	0.34571	1.27891	0.14971	1.27891	0.14471
1.27978	0.34871	1.27991	0.14643	1.27991	0.14486
1.28078	0.34457	1.28091	0.14729	1.28091	0.14614
1.28178	0.34471	1.28191	0.14314	1.28191	0.14971
1.28278	0.34857	1.28291	0.147	1.28291	0.14657
1.28378	0.356	1.28391	0.15	1.28391	0.14557
1.28478	0.35629	1.2849	0.15257	1.28491	0.14757
1.28577	0.35857	1.28591	0.14857	1.28591	0.14543
1.28677	0.365	1.2869	0.15143	1.28691	0.14714
1.28777	0.36486	1.2879	0.15143	1.2879	0.15471
1.28877	0.35771	1.2889	0.15229	1.2889	0.15414
1.28977	0.36029	1.2899	0.15471	1.2899	0.155
1.29077	0.36729	1.2909	0.15486	1.2909	0.16
1.29177	0.37057	1.2919	0.15971	1.2919	0.16129
1.29276	0.37957	1.2929	0.16371	1.2929	0.16186
1.29377	0.37043	1.2939	0.164	1.2939	0.15814
1.29476	0.38114	1.2949	0.16543	1.2949	0.16529
1.29576	0.38143	1.2959	0.16171	1.29589	0.17014
1.29676	0.38257	1.2969	0.16286	1.29689	0.167
1.29776	0.38857	1.29789	0.167	1.2979	0.16014
1.29875	0.40086	1.29889	0.16957	1.2989	0.165
1.29975	0.39814	1.29989	0.17643	1.29989	0.16714
1.30075	0.4	1.30089	0.17314	1.30089	0.169
1.30174	0.409	1.30189	0.18114	1.30189	0.17186
1.30273	0.42129	1.30288	0.18486	1.30289	0.17657
1.30373	0.425	1.30388	0.18486	1.30389	0.181
1.30473	0.43	1.30488	0.18414	1.30489	0.17814
1.30572	0.44643	1.30588	0.18871	1.30589	0.18229
1.30671	0.45357	1.30688	0.18357	1.30689	0.17757
1.30771	0.46314	1.30788	0.19057	1.30788	0.18343
1.3087	0.48314	1.30888	0.19329	1.30889	0.17786
1.30968	0.50457	1.30988	0.19143	1.30988	0.18643
1.31066	0.53957	1.31088	0.19029	1.31088	0.19414
1.31164	0.56386	1.31188	0.19171	1.31188	0.19457
1.31262	0.61	1.31287	0.19871	1.31288	0.19814
1.31359	0.64471	1.31387	0.21214	1.31387	0.20071
1.31456	0.70186	1.31487	0.21043	1.31487	0.20343
1.31551	0.771	1.31586	0.218	1.31587	0.20443
1.31647	0.84171	1.31686	0.22457	1.31687	0.20786
1.31742	0.91286	1.31786	0.22543	1.31786	0.22214
1.31837	0.99629	1.31885	0.23443	1.31886	0.22514
1.31932	1.08386	1.31985	0.24171	1.31985	0.23571
1.32026	1.177	1.32084	0.24843	1.32085	0.242
1.3212	1.26829	1.32183	0.26214	1.32184	0.25329
1.32215	1.34514	1.32283	0.26857	1.32283	0.26514
1.3231	1.43	1.32382	0.28914	1.32382	0.28114
1.32405	1.50714	1.32481	0.308	1.3248	0.31114
1.32501	1.57857	1.32579	0.33057	1.32579	0.33486
1.32596	1.64429	1.32677	0.35871	1.32678	0.35343
1.32693	1.69714	1.32775	0.38971	1.32776	0.379
1.3279	1.74857	1.32874	0.41014	1.32875	0.40043
1.32887	1.79	1.32972	0.44157	1.32973	0.42886
1.32985	1.82857	1.3307	0.47843	1.33071	0.45657
1.33083	1.86	1.33168	0.51057	1.33169	0.48643
1.33182	1.86714	1.33266	0.545	1.33267	0.52543
1.33281	1.88143	1.33364	0.57586	1.33365	0.56143
1.33381	1.88714	1.33461	0.61443	1.33463	0.58729
1.33481	1.88429	1.33559	0.64814	1.3356	0.63157
1.33581	1.88714	1.33656	0.69486	1.33658	0.67071
1.33681	1.89429	1.33753	0.73943	1.33756	0.70529
1.33781	1.88286	1.33851	0.78214	1.33853	0.743
1.33881	1.88857	1.33948	0.827	1.3395	0.796
1.3398	1.90429	1.34045	0.87614	1.34047	0.84257
1.3408	1.91143	1.34141	0.937	1.34144	0.89514
1.34179	1.91429	1.34238	0.98086	1.34241	0.94029
1.34278	1.93143	1.34336	1.02243	1.34337	0.99243
1.34377	1.95429	1.34433	1.06143	1.34435	1.03243
1.34475	1.97714	1.34532	1.08629	1.34533	1.06814
1.34573	2.01571	1.3463	1.10929	1.34631	1.10014
1.3467	2.06714	1.34729	1.12757	1.34729	1.12714
1.34767	2.11429	1.34828	1.146	1.34828	1.143
1.34864	2.15714	1.34927	1.163	1.34927	1.153
1.3496	2.22	1.35026	1.174	1.35027	1.16643
1.35055	2.29714	1.35125	1.18671	1.35126	1.17657
1.3515	2.38286	1.35224	1.20329	1.35225	1.19671
1.35245	2.45857	1.35323	1.22229	1.35324	1.20529
1.35338	2.56714	1.35422	1.24457	1.35422	1.23286
1.35432	2.66286	1.35521	1.26086	1.35521	1.257
1.35525	2.78429	1.35619	1.286	1.3562	1.27657
1.35617	2.90429	1.35717	1.315	1.35718	1.30486
1.3571	3.01571	1.35815	1.34729	1.35816	1.32843
1.35802	3.14429	1.35913	1.38886	1.35914	1.35971
1.35892	3.3	1.3601	1.42757	1.36011	1.40643
1.35984	3.43	1.36107	1.47857	1.36108	1.45286
1.36075	3.57714	1.36203	1.53714	1.36205	1.50429
1.36165	3.73286	1.36299	1.60714	1.36301	1.57286
1.36255	3.89143	1.36394	1.68	1.36396	1.64429
1.36346	4.03143	1.36488	1.77	1.36491	1.72714
1.36437	4.17143	1.36583	1.86143	1.36585	1.82
1.36528	4.31429	1.36677	1.95286	1.36679	1.92
1.36621	4.43143	1.3677	2.06429	1.36773	2.01857
1.36713	4.56	1.36863	2.16857	1.36867	2.11857
1.36807	4.65857	1.36957	2.26857	1.3696	2.21857
1.36901	4.74714	1.3705	2.38143	1.37054	2.31286
1.36995	4.84143	1.37143	2.48714	1.37148	2.41714
1.37089	4.93571	1.37236	2.59857	1.37242	2.51286
1.37185	4.99571	1.3733	2.70143	1.37336	2.60429
1.37282	5.04571	1.37423	2.80429	1.3743	2.70286
1.37379	5.09857	1.37516	2.91571	1.37525	2.78
1.37476	5.14429	1.37609	3.02714	1.37619	2.86857
1.37572	5.20143	1.37702	3.13714	1.37714	2.95857
1.3767	5.23714	1.37795	3.25143	1.37808	3.04857
1.37768	5.27714	1.37888	3.36429	1.37903	3.13429
1.37866	5.30857	1.37981	3.47857	1.37996	3.23571
1.37963	5.34143	1.38073	3.59857	1.38091	3.32143
1.38062	5.35857	1.38167	3.7	1.38185	3.41714
1.38162	5.36857	1.3826	3.81714	1.38279	3.50571
1.38262	5.37143	1.38352	3.93143	1.38372	3.61143
1.38362	5.36	1.38446	4.03571	1.38467	3.70286
1.38463	5.35429	1.38539	4.14429	1.38561	3.80143
1.38563	5.34714	1.38633	4.23714	1.38655	3.89286
1.38666	5.30714	1.38727	4.32714	1.3875	3.97
1.38768	5.27429	1.38823	4.4	1.38845	4.05286
1.3887	5.24286	1.38918	4.47429	1.3894	4.13
1.38972	5.20143	1.39014	4.53286	1.39035	4.21286
1.39076	5.15	1.39111	4.58571	1.3913	4.28143
1.39179	5.09	1.39209	4.62429	1.39227	4.33286
1.39283	5.03857	1.39306	4.66714	1.39324	4.38571
1.39388	4.95143	1.39406	4.67429	1.39421	4.43143
1.39493	4.87857	1.39505	4.68714	1.39518	4.47286
1.39599	4.78286	1.39604	4.69571	1.39617	4.49714
1.39704	4.70286	1.39705	4.68429	1.39716	4.51571
1.39808	4.62714	1.39806	4.66143	1.39815	4.52429
1.39915	4.52714	1.39908	4.63429	1.39914	4.54
1.4002	4.44	1.4001	4.60143	1.40014	4.54714
1.40127	4.33571	1.40114	4.54429	1.40114	4.54143
1.40233	4.23143	1.40218	4.48143	1.40215	4.51857
1.40339	4.14286	1.40322	4.41571	1.40317	4.48571
1.40445	4.04286	1.40427	4.33571	1.4042	4.43857
1.40551	3.94857	1.40532	4.24714	1.40524	4.38714
1.40658	3.84571	1.40638	4.15143	1.40628	4.32143
1.40763	3.75429	1.40745	4.04571	1.40733	4.23571
1.40869	3.66857	1.40853	3.92571	1.40839	4.14429
1.40974	3.59286	1.40961	3.79857	1.40945	4.04714
1.4108	3.5	1.41069	3.67429	1.41053	3.91714
1.41185	3.40714	1.41177	3.54286	1.41162	3.78
1.4129	3.33429	1.41285	3.42	1.4127	3.64857
1.41395	3.26143	1.41394	3.27714	1.41379	3.50714
1.41499	3.18429	1.41501	3.15143	1.41488	3.37
1.41604	3.11	1.4161	3.01857	1.41597	3.22
1.41708	3.05286	1.41718	2.89429	1.41707	3.06714
1.41812	2.98571	1.41825	2.78143	1.41816	2.92714
1.41915	2.94143	1.41931	2.68429	1.41924	2.79857
1.42018	2.88857	1.42038	2.57714	1.42032	2.66857
1.42121	2.84714	1.42144	2.48	1.4214	2.53857
1.42223	2.80286	1.42249	2.39286	1.42247	2.42429
1.42325	2.77143	1.42355	2.29857	1.42354	2.31
1.42427	2.74143	1.4246	2.22143	1.42461	2.21429
1.42529	2.72	1.42565	2.15	1.42567	2.11429
1.4263	2.70429	1.42668	2.08857	1.42672	2.03286
1.42731	2.67857	1.42773	2.01714	1.42777	1.95
1.42832	2.67286	1.42877	1.95857	1.42882	1.87429
1.42932	2.66429	1.42979	1.91429	1.42987	1.79286
1.43033	2.65571	1.43083	1.85857	1.43092	1.71857
1.43132	2.66	1.43186	1.80857	1.43195	1.66429
1.43232	2.66429	1.43289	1.76	1.43299	1.6
1.43331	2.67857	1.43391	1.73	1.43403	1.54286
1.43431	2.68143	1.43493	1.69143	1.43506	1.49714
1.4353	2.70571	1.43595	1.66	1.43608	1.45429
1.43628	2.72714	1.43697	1.63143	1.43711	1.40514
1.43726	2.75571	1.43799	1.60143	1.43814	1.35957
1.43825	2.77857	1.439	1.58	1.43916	1.327
1.43923	2.80286	1.44002	1.56	1.44018	1.298
1.4402	2.85571	1.44102	1.55143	1.4412	1.268
1.44117	2.90571	1.44204	1.53143	1.44222	1.23771
1.44215	2.93571	1.44305	1.51143	1.44323	1.22086
1.44312	2.97857	1.44406	1.5	1.44425	1.19129
1.44409	3.03571	1.44506	1.49571	1.44526	1.17029
1.44505	3.1	1.44606	1.49714	1.44627	1.16143
1.446	3.17286	1.44706	1.48429	1.44727	1.15143
1.44696	3.24143	1.44806	1.48571	1.44829	1.13457
1.4479	3.32857	1.44906	1.49143	1.44929	1.12557
1.44885	3.40571	1.45006	1.49143	1.4503	1.11043
1.44979	3.50429	1.45106	1.49429	1.45131	1.10314
1.45074	3.59	1.45205	1.50571	1.45231	1.10143
1.45168	3.68286	1.45305	1.51	1.45331	1.09029
1.4526	3.80286	1.45404	1.52857	1.45431	1.092
1.45353	3.91857	1.45503	1.53571	1.45531	1.09086
1.45446	4.03429	1.45602	1.55429	1.45631	1.08771
1.45538	4.15571	1.45701	1.56571	1.45731	1.09614
1.45629	4.30857	1.458	1.58143	1.45831	1.10143
1.4572	4.44571	1.45899	1.59857	1.4593	1.10657
1.4581	4.60143	1.45998	1.61714	1.4603	1.11371
1.459	4.75857	1.46097	1.64143	1.46129	1.11929
1.4599	4.91429	1.46195	1.67286	1.46229	1.13
1.46079	5.08857	1.46293	1.69857	1.46328	1.14271
1.46168	5.26429	1.46391	1.73429	1.46427	1.15971
1.46257	5.44	1.46489	1.76857	1.46526	1.17129
1.46344	5.65143	1.46586	1.80286	1.46625	1.19129
1.46431	5.86429	1.46684	1.84	1.46724	1.20429
1.46517	6.07429	1.46782	1.88	1.46823	1.21757
1.46603	6.30429	1.46879	1.92714	1.46922	1.24171
1.46688	6.53857	1.46976	1.97	1.4702	1.26614
1.46771	6.80571	1.47073	2.01714	1.47119	1.28914
1.46854	7.07571	1.47169	2.07286	1.47217	1.314
1.46938	7.32857	1.47266	2.12	1.47316	1.33686
1.47021	7.60571	1.47363	2.17857	1.47414	1.37129
1.47102	7.89714	1.47459	2.23571	1.47512	1.40314
1.47184	8.18714	1.47555	2.30143	1.47609	1.44
1.47265	8.5	1.47651	2.36	1.47707	1.48
1.47343	8.84714	1.47746	2.44429	1.47804	1.51714
1.47421	9.18714	1.47841	2.52143	1.47902	1.55571
1.47499	9.54429	1.47936	2.60143	1.47999	1.6
1.47576	9.90286	1.48031	2.68571	1.48096	1.64714
1.47653	10.2729	1.48126	2.76857	1.48193	1.69571
1.47729	10.6471	1.48219	2.86714	1.4829	1.74714
1.47804	11.0486	1.48313	2.96857	1.48386	1.80571
1.47877	11.4686	1.48406	3.07714	1.48482	1.86857
1.47948	11.9343	1.48499	3.18571	1.48578	1.93143
1.48023	12.3357	1.48592	3.29714	1.48674	2.00429
1.48094	12.7986	1.48685	3.42	1.4877	2.07
1.48163	13.2929	1.48777	3.54286	1.48865	2.14714
1.48231	13.7971	1.48868	3.68143	1.4896	2.22571
1.483	14.28	1.48959	3.82286	1.49055	2.30429
1.48368	14.8	1.4905	3.97571	1.49149	2.40286
1.48434	15.3286	1.4914	4.13429	1.49243	2.49857
1.48499	15.8857	1.4923	4.28714	1.49336	2.60143
1.48563	16.4571	1.49319	4.46	1.4943	2.69857
1.48627	17.0286	1.49408	4.63429	1.49522	2.82143
1.48693	17.5714	1.49497	4.81143	1.49615	2.93714
1.48753	18.2	1.49585	5.00571	1.49707	3.06429
1.48815	18.8143	1.49673	5.19286	1.49799	3.18429
1.48877	19.4143	1.4976	5.39286	1.49891	3.32286
1.48933	20.1143	1.49847	5.61	1.49982	3.46286
1.48991	20.7714	1.49933	5.82429	1.50073	3.60429
1.49049	21.4429	1.50018	6.05857	1.50164	3.74857
1.49106	22.1286	1.50104	6.29143	1.50254	3.9
1.49161	22.8429	1.50189	6.52571	1.50344	4.05571
1.49215	23.5714	1.50273	6.77571	1.50434	4.22143
1.49275	24.2143	1.50357	7.03286	1.50523	4.39857
1.49329	24.9429	1.5044	7.3	1.50612	4.56571
1.49379	25.7286	1.50522	7.58	1.50701	4.74143
1.49427	26.5571	1.50606	7.84429	1.5079	4.91857
1.49482	27.2714	1.50687	8.13571	1.50878	5.10571
1.49536	28	1.50769	8.42286	1.50967	5.28857
1.49586	28.8	1.50849	8.74286	1.51054	5.5
1.49638	29.5571	1.5093	9.04714	1.5114	5.70714
1.49684	30.4143	1.5101	9.37143	1.51226	5.93
1.49725	31.3571	1.51088	9.70857	1.51312	6.16
1.49779	32.0857	1.51167	10.0457	1.51397	6.40429
1.49823	32.9714	1.51244	10.4171	1.51482	6.64286
1.49861	33.9571	1.51321	10.7729	1.51565	6.9
1.49909	34.7714	1.51397	11.1543	1.51647	7.18571
1.49948	35.7429	1.51474	11.5257	1.5173	7.45286
1.49998	36.5429	1.51549	11.9229	1.51812	7.75
1.50038	37.5	1.51624	12.3214	1.51893	8.04857
1.5008	38.4143	1.51697	12.75	1.51974	8.34714
1.50127	39.2571	1.5177	13.1771	1.52053	8.68429
1.50177	40.0429	1.51841	13.6343	1.52131	9.03143
1.50215	41.0286	1.51914	14.07	1.5221	9.37
1.50254	42	1.51984	14.5429	1.52287	9.73
1.50292	42.9857	1.52055	15	1.52364	10.1014
1.50329	43.9857	1.52124	15.4857	1.52439	10.4914
1.50361	45.0571	1.52194	15.9714	1.52514	10.89
1.50403	45.9857	1.52262	16.4714	1.52588	11.2957
1.50448	46.8571	1.5233	16.9857	1.52663	11.6971
1.50499	47.6286	1.52394	17.5571	1.52734	12.1557
1.50518	48.9286	1.52461	18.0857	1.52806	12.6071
1.50563	49.8	1.52526	18.6286	1.52877	13.06
1.506	50.8	1.52592	19.1714	1.52948	13.5243
1.50633	51.8571	1.52659	19.7	1.53019	13.9857
1.50672	52.8286	1.52722	20.2857	1.53087	14.4857
1.50706	53.8714	1.52784	20.8857	1.53156	14.9857
1.50751	54.7429	1.52846	21.5	1.53224	15.5
1.50777	55.9143	1.52909	22.0857	1.5329	16.0286
1.50787	57.3429	1.52969	22.7143	1.53357	16.5571
1.50822	58.3857	1.53031	23.3143	1.53421	17.1286
1.50867	59.2571	1.53095	23.8857	1.53486	17.6857
1.50903	60.2714	1.53153	24.5571	1.53547	18.3
1.50938	61.3	1.53209	25.2571	1.53612	18.8571
1.5096	62.5429	1.53267	25.9143	1.53676	19.4286
1.51013	63.2857	1.53325	26.5857	1.53737	20.0429
1.51039	64.4571	1.53384	27.2429	1.53798	20.6714
1.51083	65.3571	1.53439	27.9571	1.53856	21.3286
1.51089	66.8429	1.53497	28.6143	1.53915	21.9857
1.5113	67.7714	1.53554	29.3	1.53975	22.6143
1.51158	68.9286	1.53606	30.0571	1.54035	23.2571
1.51197	69.8857	1.53662	30.7571	1.54091	23.9571
1.51214	71.2	1.53719	31.4429	1.54148	24.6429
1.51246	72.2857	1.53771	32.2	1.54206	25.3
1.51299	73.0286	1.53823	32.9714	1.54258	26.0571
1.51333	74.0857	1.53888	33.5286	1.54327	26.5571
1.5129	73.1714	1.53809	33.1857	1.5426	26.0286
1.51254	72.1571	1.53748	32.5714	1.54198	25.4286
1.51206	71.3286	1.53692	31.8714	1.54138	24.8
1.51172	70.2857	1.53635	31.1857	1.54076	24.1857
1.5113	69.3714	1.53581	30.4571	1.54012	23.6143
1.51087	68.4571	1.53527	29.7286	1.53952	22.9857
1.51064	67.2429	1.53469	29.0714	1.53891	22.3714
1.51031	66.1714	1.53413	28.3714	1.53829	21.7571
1.51007	64.9714	1.53354	27.7143	1.5377	21.1143
1.50989	63.6714	1.53294	27.0857	1.53709	20.5
1.50947	62.7429	1.53235	26.4286	1.53644	19.9429
1.50905	61.8286	1.53174	25.8143	1.53578	19.4
1.5087	60.8	1.53113	25.1857	1.53513	18.8429
1.50842	59.6571	1.53049	24.6143	1.53448	18.2857
1.50812	58.5429	1.52991	23.9571	1.53386	17.6857
1.50766	57.6857	1.52931	23.3143	1.5332	17.1429
1.50748	56.3857	1.5287	22.7	1.53252	16.6429
1.50703	55.5143	1.52803	22.1714	1.53183	16.1429
1.50673	54.4	1.52744	21.5286	1.53117	15.6
1.50627	53.5429	1.52681	20.9429	1.53047	15.1286
1.50612	52.1857	1.52615	20.4	1.5298	14.6
1.50569	51.2857	1.5255	19.8429	1.5291	14.1214
1.50536	50.2286	1.52484	19.3	1.52838	13.69
1.50491	49.3429	1.52417	18.7857	1.52767	13.2214
1.50452	48.3857	1.52353	18.2	1.52696	12.7614
1.50424	47.2429	1.52286	17.6857	1.52623	12.33
1.50382	46.3143	1.52216	17.2	1.52551	11.8929
1.50337	45.4429	1.52149	16.6857	1.52477	11.4714
1.50306	44.3571	1.52081	16.1714	1.52404	11.0543
1.5025	43.6571	1.52013	15.6714	1.5233	10.6371
1.50223	42.5	1.51942	15.2	1.52254	10.2614
1.50175	41.6714	1.51874	14.7	1.52178	9.87286
1.50129	40.8143	1.51802	14.2557	1.52101	9.50143
1.50099	39.7	1.5173	13.8157	1.52024	9.14286
1.5006	38.7286	1.51658	13.3643	1.51946	8.79857
1.50025	37.7	1.51586	12.9271	1.51868	8.44429
1.49978	36.8571	1.51512	12.5029	1.51789	8.11714
1.49935	35.9571	1.5144	12.0629	1.51709	7.79429
1.49893	35.0286	1.51365	11.6714	1.51628	7.48714
1.49848	34.1571	1.51289	11.2786	1.51549	7.16143
1.49799	33.3429	1.51214	10.8957	1.51467	6.86714
1.49758	32.4143	1.51138	10.5071	1.51385	6.59286
1.49703	31.7	1.51062	10.1257	1.51302	6.31429
1.49661	30.7857	1.50985	9.76857	1.51219	6.04571
1.49612	29.9714	1.50907	9.41	1.51136	5.78571
1.49571	29.0286	1.50829	9.07143	1.51051	5.53857
1.49519	28.2714	1.50749	8.73857	1.50966	5.29429
1.4947	27.4571	1.5067	8.41286	1.50881	5.07143
1.49415	26.7429	1.5059	8.09857	1.50795	4.84143
1.49368	25.9	1.50509	7.79714	1.50708	4.63
1.49317	25.1286	1.50428	7.5	1.50622	4.41857
1.49264	24.3857	1.50346	7.21	1.50534	4.21857
1.49215	23.5714	1.50263	6.93286	1.50447	4.02
1.49159	22.8714	1.50181	6.65857	1.50359	3.83143
1.49104	22.1571	1.50097	6.39714	1.5027	3.65143
1.49049	21.4429	1.50013	6.13571	1.50181	3.47714
1.4899	20.8	1.49929	5.88429	1.50091	3.31857
1.48934	20.1	1.49844	5.65857	1.50001	3.15286
1.48878	19.4	1.49758	5.42429	1.49912	2.99
1.48817	18.7714	1.49672	5.21286	1.49821	2.84857
1.48755	18.1714	1.49585	5.00714	1.4973	2.70429
1.48697	17.5143	1.49498	4.80143	1.49639	2.56143
1.48634	16.9143	1.4941	4.60143	1.49546	2.44286
1.48574	16.2857	1.49322	4.41	1.49454	2.32
1.4851	15.7143	1.49234	4.22143	1.49361	2.20571
1.48445	15.1571	1.49145	4.04286	1.49268	2.1
1.48382	14.5714	1.49056	3.87	1.49174	1.99571
1.48317	14.0171	1.48967	3.70286	1.49081	1.88571
1.48251	13.4786	1.48876	3.55286	1.48988	1.77857
1.4818	13.02	1.48786	3.39571	1.48894	1.68714
1.48113	12.4971	1.48695	3.25286	1.48799	1.6
1.48041	12.0457	1.48604	3.11571	1.48704	1.52
1.4797	11.5843	1.48512	2.98143	1.4861	1.43
1.47897	11.1529	1.4842	2.86	1.48514	1.359
1.47827	10.6857	1.48328	2.73	1.4842	1.27571
1.47754	10.2586	1.48235	2.61714	1.48324	1.20657
1.47682	9.81143	1.48142	2.50571	1.48228	1.14986
1.47607	9.41429	1.48049	2.39714	1.48132	1.08486
1.4753	9.05286	1.47956	2.28286	1.48035	1.02557
1.47452	8.69429	1.47863	2.18143	1.47939	0.96657
1.47375	8.33	1.47768	2.09714	1.47843	0.90657
1.47297	7.98286	1.47673	2.01429	1.47746	0.85729
1.47218	7.65143	1.47579	1.91857	1.47649	0.80486
1.47137	7.34571	1.47484	1.84	1.47552	0.75914
1.47057	7.03429	1.47389	1.75857	1.47454	0.72314
1.46975	6.75286	1.47294	1.67857	1.47357	0.67686
1.46893	6.46714	1.47199	1.60429	1.4726	0.64043
1.46809	6.19857	1.47104	1.52714	1.47162	0.599
1.46728	5.90714	1.47008	1.46286	1.47064	0.56429
1.46644	5.65857	1.46912	1.39457	1.46966	0.53771
1.46559	5.41	1.46816	1.33486	1.46869	0.49643
1.46473	5.19571	1.4672	1.27729	1.46771	0.46386
1.46386	4.98	1.46623	1.22529	1.46672	0.44114
1.463	4.76286	1.46526	1.16843	1.46574	0.41486
1.46213	4.55857	1.4643	1.10814	1.46476	0.38014
1.46125	4.36	1.46333	1.06457	1.46377	0.36929
1.46037	4.18	1.46236	1.01614	1.46278	0.34643
1.45949	3.99	1.46139	0.97143	1.4618	0.31914
1.4586	3.81	1.46042	0.92629	1.46081	0.29514
1.4577	3.64429	1.45944	0.883	1.45982	0.28
1.4568	3.49	1.45847	0.84014	1.45884	0.25857
1.45591	3.32143	1.4575	0.79829	1.45784	0.252
1.45499	3.18286	1.45652	0.76414	1.45685	0.23329
1.45408	3.04	1.45554	0.72471	1.45587	0.21029
1.45317	2.90286	1.45457	0.68743	1.45487	0.20271
1.45226	2.76286	1.45359	0.653	1.45389	0.18171
1.45134	2.63429	1.4526	0.62814	1.4529	0.166
1.45041	2.52429	1.45162	0.59814	1.4519	0.15371
1.44948	2.40571	1.45064	0.56886	1.45091	0.14201
1.44856	2.28857	1.44966	0.54229	1.44992	0.13223
1.44762	2.18286	1.44868	0.50929	1.44892	0.11943
1.44669	2.08143	1.44769	0.48929	1.44793	0.1046
1.44574	2	1.44671	0.45814	1.44694	0.09471
1.4448	1.9	1.44573	0.43571	1.44595	0.08236
1.44386	1.81286	1.44474	0.41014	1.44495	0.07437
1.44291	1.72857	1.44376	0.38229	1.44395	0.07303
1.44196	1.64714	1.44277	0.36643	1.44296	0.06404
1.44101	1.56571	1.44178	0.34671	1.44196	0.0637
1.44006	1.48714	1.44079	0.32771	1.44097	0.04853
1.43911	1.40686	1.43981	0.306	1.43997	0.04337
1.43816	1.34043	1.43882	0.28171	1.43898	0.03033
1.4372	1.27257	1.43783	0.26957	1.43798	0.02921
1.43623	1.22129	1.43684	0.254	1.43699	0.0209
1.43528	1.14329	1.43585	0.23514	1.43599	0.01989
1.43432	1.084	1.43486	0.22386	1.43499	0.01303
1.43335	1.02986	1.43387	0.20843	1.434	0.00786
1.43239	0.97129	1.43288	0.19729	1.433	0.00191
1.43142	0.92614	1.43189	0.17857	1.432	-0.0064
1.43045	0.87943	1.4309	0.165	1.43101	-0.01584
1.42948	0.82671	1.4299	0.16129	1.43001	-0.01382
1.4285	0.79329	1.42891	0.14871	1.42901	-0.01843
1.42753	0.73943	1.42792	0.12853	1.42801	-0.01707
1.42656	0.69686	1.42693	0.11056	1.42702	-0.02573
1.42559	0.65843	1.42594	0.10146	1.42602	-0.0309
1.42462	0.60686	1.42494	0.08841	1.42502	-0.0355
1.42363	0.58557	1.42395	0.08123	1.42402	-0.03707
1.42265	0.55714	1.42296	0.07123	1.42303	-0.04606
1.42167	0.51843	1.42196	0.06989	1.42203	-0.04674
1.4207	0.47729	1.42097	0.05381	1.42103	-0.04663
1.41972	0.44743	1.41997	0.04381	1.42003	-0.04774
1.41873	0.43014	1.41898	0.03303	1.41903	-0.04786
1.41775	0.39271	1.41799	0.02113	1.41803	-0.05079
1.41677	0.37271	1.41699	0.02303	1.41704	-0.05606
1.41578	0.34557	1.41599	0.01989	1.41604	-0.06831
1.41479	0.331	1.41499	0.00888	1.41504	-0.06506
1.41381	0.30514	1.414	-0.000224714	1.41405	-0.07483
1.41283	0.27443	1.413	-0.00506	1.41305	-0.07336
1.41184	0.24671	1.41201	-0.01303	1.41205	-0.0755
1.41085	0.23514	1.41101	-0.01989	1.41105	-0.07303
1.40986	0.22329	1.41001	-0.02326	1.41005	-0.07741
1.40888	0.18771	1.40902	-0.03506	1.40905	-0.08504
1.40789	0.18114	1.40802	-0.03887	1.40805	-0.08527
1.4069	0.16557	1.40703	-0.04201	1.40706	-0.09157
1.40592	0.13403	1.40603	-0.04843	1.40606	-0.09146
1.40492	0.12044	1.40503	-0.05359	1.40506	-0.09527
1.40393	0.11336	1.40403	-0.05303	1.40407	-0.1046
1.40293	0.10527	1.40304	-0.05931	1.40306	-0.09483
1.40194	0.09504	1.40204	-0.06516	1.40206	-0.10246
1.40095	0.07483	1.40105	-0.0737	1.40107	-0.10516
1.39996	0.06224	1.40005	-0.07774	1.40007	-0.11201
1.39897	0.04236	1.39905	-0.08393	1.39907	-0.11561
1.39798	0.02471	1.39805	-0.08504	1.39807	-0.11167
1.39699	0.0191	1.39706	-0.09134	1.39707	-0.10819
1.396	0.00449	1.39606	-0.09471	1.39608	-0.12066
1.39499	0.00966	1.39506	-0.09583	1.39508	-0.12797
1.39401	-0.01045	1.39406	-0.101	1.39408	-0.12234
1.39301	-0.01471	1.39307	-0.10594	1.39308	-0.12539
1.39201	-0.01393	1.39207	-0.11393	1.39208	-0.13449
1.39102	-0.02607	1.39107	-0.11403	1.39108	-0.13201
1.39002	-0.03686	1.39008	-0.121	1.39008	-0.13313
1.38903	-0.05	1.38908	-0.12639	1.38909	-0.13673
1.38803	-0.0555	1.38808	-0.13054	1.38809	-0.14044
1.38704	-0.06	1.38708	-0.13223	1.38709	-0.145
1.38605	-0.0801	1.38609	-0.13516	1.38609	-0.14234
1.38505	-0.08527	1.38509	-0.1419	1.3851	-0.15329
1.38405	-0.0846	1.38409	-0.14571	1.3841	-0.15086
1.38306	-0.08954	1.38309	-0.15029	1.3831	-0.15957
1.38206	-0.0974	1.38209	-0.14557	1.3821	-0.16386
1.38106	-0.10167	1.3811	-0.15386	1.3811	-0.16286
1.38007	-0.1128	1.3801	-0.16043	1.3801	-0.163
1.37907	-0.11269	1.3791	-0.15814	1.3791	-0.15757
1.37807	-0.11763	1.37811	-0.16786	1.37811	-0.16929
1.37708	-0.121	1.37711	-0.17329	1.37711	-0.17657
1.37609	-0.13571	1.37611	-0.17271	1.37611	-0.17329
1.37509	-0.14343	1.37511	-0.16986	1.37511	-0.17971
1.37409	-0.1428	1.37411	-0.17914	1.37412	-0.18843
1.37309	-0.14843	1.37311	-0.17643	1.37312	-0.18857
1.37209	-0.145	1.37212	-0.18486	1.37212	-0.188
1.37109	-0.14786	1.37112	-0.18871	1.37112	-0.18914
1.3701	-0.16029	1.37012	-0.192	1.37012	-0.19557
1.3691	-0.166	1.36912	-0.195	1.36913	-0.20114
1.36811	-0.17071	1.36812	-0.196	1.36813	-0.20443
1.36712	-0.18543	1.36713	-0.205	1.36713	-0.20071
1.36611	-0.18243	1.36613	-0.21	1.36614	-0.21486
1.36512	-0.18286	1.36514	-0.21429	1.36514	-0.22286
1.36412	-0.19329	1.36414	-0.21471	1.36414	-0.22071
1.36313	-0.19857	1.36314	-0.21786	1.36314	-0.22229
1.36213	-0.20343	1.36214	-0.216	1.36214	-0.22829
1.36113	-0.20943	1.36115	-0.233	1.36115	-0.23357
1.36013	-0.204	1.36014	-0.22957	1.36015	-0.23957
1.35914	-0.218	1.35915	-0.23729	1.35915	-0.23843
1.35814	-0.21571	1.35815	-0.23714	1.35815	-0.23671
1.35714	-0.22929	1.35715	-0.24229	1.35716	-0.24714
1.35615	-0.23386	1.35615	-0.24586	1.35616	-0.25457
1.35515	-0.23486	1.35516	-0.24929	1.35516	-0.25571
1.35415	-0.24429	1.35416	-0.25914	1.35417	-0.262
1.35316	-0.24743	1.35316	-0.26057	1.35316	-0.26014
1.35216	-0.25486	1.35217	-0.26286	1.35217	-0.26714
1.35116	-0.25771	1.35117	-0.27229	1.35118	-0.278
1.35016	-0.25829	1.35018	-0.27943	1.35018	-0.28543
1.34916	-0.25871	1.34918	-0.27829	1.34918	-0.284
1.34817	-0.27071	1.34818	-0.28129	1.34819	-0.298
1.34717	-0.27629	1.34718	-0.288	1.34719	-0.29614
1.34618	-0.29329	1.34619	-0.29771	1.34619	-0.30671
1.34517	-0.27771	1.34519	-0.30371	1.3452	-0.31814
1.34418	-0.288	1.34419	-0.30671	1.3442	-0.32171
1.34319	-0.29971	1.3432	-0.31314	1.3432	-0.32443
1.3422	-0.31057	1.3422	-0.32114	1.34221	-0.33114
1.3412	-0.32471	1.34121	-0.331	1.34121	-0.33914
1.34021	-0.33014	1.34021	-0.341	1.34022	-0.34757
1.33921	-0.33586	1.33922	-0.34886	1.33922	-0.35257
1.33821	-0.33814	1.33822	-0.34571	1.33823	-0.36657
1.33722	-0.34157	1.33722	-0.35643	1.33723	-0.37014
1.33622	-0.34986	1.33623	-0.36871	1.33624	-0.38271
1.33523	-0.35857	1.33524	-0.37743	1.33525	-0.39371
1.33423	-0.36686	1.33424	-0.38357	1.33426	-0.40543
1.33324	-0.37329	1.33325	-0.39429	1.33326	-0.41957
1.33224	-0.38057	1.33226	-0.40857	1.33227	-0.42357
1.33125	-0.39571	1.33127	-0.42214	1.33128	-0.44229
1.33026	-0.40671	1.33027	-0.43229	1.33029	-0.46129
1.32926	-0.40743	1.32927	-0.43643	1.3293	-0.471
1.32826	-0.42057	1.32829	-0.459	1.32831	-0.49014
1.32728	-0.43886	1.3273	-0.472	1.32732	-0.50243
1.32628	-0.44886	1.3263	-0.48314	1.32632	-0.51257
1.32529	-0.45857	1.32532	-0.50286	1.32534	-0.53429
1.3243	-0.47771	1.32433	-0.52157	1.32434	-0.54386
1.32331	-0.491	1.32334	-0.53943	1.32335	-0.56214
1.32232	-0.50186	1.32234	-0.54586	1.32237	-0.58586
1.32133	-0.52	1.32136	-0.56957	1.32138	-0.599
1.32034	-0.54214	1.32037	-0.58743	1.32039	-0.61114
1.31936	-0.564	1.31938	-0.60371	1.31939	-0.62571
1.31837	-0.59243	1.31839	-0.61743	1.31841	-0.65129
1.31739	-0.61343	1.3174	-0.63157	1.31742	-0.66257
1.31639	-0.62171	1.31641	-0.64914	1.31643	-0.68143
1.3154	-0.64171	1.31542	-0.663	1.31544	-0.69686
1.31442	-0.67171	1.31443	-0.68386	1.31445	-0.71886
1.31343	-0.67943	1.31344	-0.70129	1.31347	-0.74157
1.31244	-0.701	1.31246	-0.72229	1.31248	-0.76529
1.31146	-0.725	1.31147	-0.74971	1.31149	-0.782
1.31047	-0.74143	1.31048	-0.76386	1.3105	-0.80157
1.30949	-0.77171	1.3095	-0.79314	1.30952	-0.83129
1.3085	-0.79429	1.30851	-0.80986	1.30854	-0.85886
1.30752	-0.82257	1.30753	-0.84586	1.30756	-0.89243
1.30654	-0.85886	1.30655	-0.87443	1.30658	-0.91786
1.30556	-0.88743	1.30558	-0.91386	1.3056	-0.94986
1.30459	-0.92914	1.30459	-0.93814	1.30462	-0.98986
1.30361	-0.96514	1.30361	-0.962	1.30365	-1.02614
1.30263	-1.00529	1.30264	-1.009	1.30267	-1.06057
1.30166	-1.05086	1.30166	-1.04571	1.30169	-1.09814
1.30069	-1.09843	1.30069	-1.08786	1.30072	-1.14157
1.29972	-1.14386	1.29972	-1.13757	1.29975	-1.195
1.29876	-1.20814	1.29875	-1.18357	1.29878	-1.238
1.2978	-1.27043	1.29777	-1.22986	1.29781	-1.28843
1.29684	-1.337	1.29681	-1.27986	1.29685	-1.34271
1.29588	-1.40243	1.29584	-1.33457	1.29588	-1.40414
1.29493	-1.48286	1.29487	-1.387	1.29492	-1.46143
1.29399	-1.57	1.29392	-1.46	1.29396	-1.52714
1.29305	-1.66429	1.29296	-1.52714	1.293	-1.59429
1.29212	-1.77714	1.29201	-1.59714	1.29204	-1.65857
1.29118	-1.88	1.29106	-1.68143	1.2911	-1.74286
1.29026	-1.99857	1.2901	-1.75286	1.29014	-1.81
1.28935	-2.14	1.28916	-1.83429	1.28919	-1.89
1.28843	-2.27714	1.28821	-1.91429	1.28825	-1.98
1.28754	-2.45	1.28727	-2.02286	1.28731	-2.08143
1.28666	-2.63429	1.28633	-2.11286	1.28637	-2.17429
1.28579	-2.83429	1.2854	-2.21571	1.28543	-2.27571
1.28491	-3.03571	1.28447	-2.33143	1.2845	-2.38857
1.28406	-3.26857	1.28354	-2.44714	1.28358	-2.51571
1.2832	-3.48571	1.28262	-2.57286	1.28266	-2.63857
1.28236	-3.73857	1.28171	-2.71714	1.28176	-2.78714
1.28153	-4.01143	1.2808	-2.85857	1.28085	-2.93571
1.2807	-4.28857	1.27991	-3.02429	1.27996	-3.10857
1.27989	-4.59429	1.27902	-3.20143	1.27907	-3.27857
1.27909	-4.90857	1.27813	-3.38714	1.27819	-3.47286
1.27828	-5.21	1.27727	-3.60429	1.27732	-3.67857
1.27749	-5.54143	1.27641	-3.83	1.27646	-3.91
1.27668	-5.84714	1.27557	-4.08143	1.27561	-4.14286
1.27588	-6.16286	1.27474	-4.35	1.27477	-4.40143
1.27508	-6.48143	1.27391	-4.62571	1.27394	-4.66429
1.27427	-6.78	1.2731	-4.91286	1.2731	-4.92143
1.27346	-7.07714	1.27227	-5.19	1.27226	-5.18143
1.27264	-7.36286	1.27144	-5.45857	1.27142	-5.43286
1.27181	-7.62857	1.2706	-5.71571	1.27056	-5.64429
1.27093	-7.82286	1.26973	-5.91571	1.26966	-5.80571
1.27005	-8.01714	1.26879	-6.01286	1.26873	-5.91286
1.2691	-8.09286	1.26782	-6.05714	1.26773	-5.91857
1.26807	-8.05286	1.26677	-5.98571	1.26668	-5.84143
1.26701	-7.95143	1.26566	-5.80714	1.26554	-5.62571
1.26584	-7.69	1.26447	-5.51571	1.26435	-5.32
1.26461	-7.31571	1.26323	-5.13429	1.26311	-4.93
1.26332	-6.85571	1.26197	-4.71143	1.26184	-4.50571
1.26199	-6.33714	1.26071	-4.30143	1.2606	-4.12714
1.26068	-5.84143	1.25949	-3.94571	1.25939	-3.79
1.25937	-5.34571	1.25829	-3.64143	1.25819	-3.48286
1.25811	-4.93286	1.25713	-3.37857	1.25703	-3.22571
1.25687	-4.54857	1.25598	-3.14429	1.2559	-3.01429
1.25567	-4.23571	1.25485	-2.93429	1.25477	-2.81429
1.2545	-3.97143	1.25374	-2.75571	1.25366	-2.63714
1.25335	-3.72714	1.25263	-2.58143	1.25256	-2.47429
1.25222	-3.52571	1.25153	-2.43571	1.25147	-2.32714
1.25111	-3.35571	1.25045	-2.29571	1.25039	-2.20286
1.25002	-3.21286	1.24937	-2.16857	1.2493	-2.06714
1.24894	-3.08143	1.2483	-2.05714	1.24823	-1.95
1.24786	-2.95143	1.24722	-1.94286	1.24717	-1.85143
1.24679	-2.84286	1.24616	-1.84714	1.24611	-1.75429
1.24574	-2.75714	1.24511	-1.76286	1.24504	-1.65857
1.24468	-2.66857	1.24405	-1.66857	1.24399	-1.57286
1.24363	-2.59	1.243	-1.58571	1.24294	-1.49857
1.24258	-2.51	1.24195	-1.51143	1.2419	-1.42657
1.24154	-2.45143	1.24091	-1.44429	1.24086	-1.36171
1.2405	-2.38571	1.23987	-1.38829	1.23981	-1.29343
1.23946	-2.31857	1.23884	-1.33129	1.23878	-1.24286
1.23843	-2.26571	1.23781	-1.28486	1.23775	-1.18771
1.2374	-2.21714	1.23678	-1.23986	1.23672	-1.14343
1.23637	-2.16857	1.23575	-1.19286	1.2357	-1.11457
1.23533	-2.11857	1.23472	-1.14986	1.23468	-1.07943
1.23431	-2.07429	1.23371	-1.12071	1.23365	-1.03671
1.23328	-2.03143	1.23268	-1.08414	1.23263	-1.00771
1.23225	-1.99	1.23166	-1.04843	1.23161	-0.96957
1.23123	-1.95857	1.23064	-1.02343	1.23059	-0.93957
1.23021	-1.92429	1.22962	-0.98857	1.22957	-0.90743
1.22919	-1.89571	1.22861	-0.96343	1.22856	-0.88257
1.22817	-1.85857	1.22759	-0.94057	1.22754	-0.86229
1.22715	-1.82714	1.22658	-0.91771	1.22653	-0.83571
1.22613	-1.79571	1.22556	-0.88871	1.22551	-0.80643
1.22511	-1.76571	1.22455	-0.87157	1.2245	-0.792
1.2241	-1.74429	1.22354	-0.85357	1.22349	-0.77386
1.22308	-1.71286	1.22252	-0.81986	1.22248	-0.76314
1.22206	-1.68	1.22151	-0.80943	1.22147	-0.74629
1.22104	-1.65714	1.2205	-0.78629	1.22045	-0.72071
1.22002	-1.62571	1.21949	-0.77271	1.21944	-0.7
1.21901	-1.60571	1.21848	-0.764	1.21843	-0.67986
1.218	-1.58143	1.21747	-0.74157	1.21742	-0.67029
1.21698	-1.55714	1.21646	-0.73086	1.21642	-0.65914
1.21596	-1.53	1.21546	-0.72243	1.21541	-0.64471
1.21494	-1.49571	1.21444	-0.706	1.2144	-0.63814
1.21392	-1.46714	1.21344	-0.69229	1.21339	-0.61729
1.21291	-1.45	1.21243	-0.687	1.21238	-0.60871
1.2119	-1.43286	1.21142	-0.66529	1.21137	-0.59086
1.21089	-1.41243	1.21041	-0.65529	1.21037	-0.585
1.20987	-1.37757	1.20941	-0.64357	1.20936	-0.56914
1.20885	-1.35557	1.2084	-0.629	1.20835	-0.55286
1.20784	-1.34	1.20739	-0.62229	1.20734	-0.54343
1.20682	-1.30871	1.20639	-0.62271	1.20633	-0.529
1.20581	-1.28729	1.20538	-0.60786	1.20533	-0.53143
1.20479	-1.256	1.20438	-0.59671	1.20433	-0.52271
1.20378	-1.23657	1.20337	-0.581	1.20332	-0.50986
1.20276	-1.21371	1.20236	-0.57214	1.20231	-0.49786
1.20175	-1.18443	1.20136	-0.56629	1.20131	-0.48914
1.20073	-1.15714	1.20035	-0.55143	1.2003	-0.478
1.19971	-1.13257	1.19935	-0.55371	1.19929	-0.46771
1.1987	-1.115	1.19834	-0.53743	1.19829	-0.46529
1.19769	-1.09557	1.19733	-0.53143	1.19729	-0.46486
1.19667	-1.065	1.19633	-0.52757	1.19629	-0.45757
1.19565	-1.03957	1.19533	-0.518	1.19528	-0.44171
1.19464	-1.01771	1.19432	-0.51014	1.19428	-0.43686
1.19363	-0.99514	1.19332	-0.509	1.19327	-0.428
1.19261	-0.96686	1.19231	-0.49686	1.19227	-0.42486
1.1916	-0.94929	1.19131	-0.492	1.19126	-0.41643
1.19058	-0.92614	1.1903	-0.48271	1.19026	-0.40829
1.18957	-0.91071	1.1893	-0.478	1.18926	-0.40657
1.18856	-0.88829	1.1883	-0.47186	1.18825	-0.39743
1.18754	-0.85986	1.18729	-0.46	1.18725	-0.39443
1.18653	-0.83886	1.18629	-0.45643	1.18625	-0.39171
1.18551	-0.813	1.18529	-0.459	1.18524	-0.38114
1.1845	-0.80143	1.18429	-0.45371	1.18424	-0.37429
1.18349	-0.78214	1.18328	-0.44443	1.18323	-0.37186
1.18248	-0.75629	1.18227	-0.43414	1.18223	-0.36957
1.18146	-0.732	1.18127	-0.43186	1.18122	-0.355
1.18045	-0.71043	1.18026	-0.41829	1.18022	-0.34957
1.17944	-0.69557	1.17927	-0.42229	1.17922	-0.35657
1.17843	-0.681	1.17827	-0.42429	1.17822	-0.34986
1.17741	-0.65229	1.17726	-0.41686	1.17722	-0.343
1.1764	-0.637	1.17626	-0.41157	1.17621	-0.339
1.17539	-0.61986	1.17526	-0.40557	1.17521	-0.336
1.17438	-0.60257	1.17425	-0.402	1.17421	-0.33886
1.17337	-0.58729	1.17325	-0.39729	1.17321	-0.332
1.17236	-0.57471	1.17224	-0.38714	1.1722	-0.32329
1.17136	-0.564	1.17124	-0.38529	1.1712	-0.31843
1.17034	-0.53371	1.17024	-0.38029	1.17019	-0.30943
1.16932	-0.51457	1.16924	-0.381	1.1692	-0.31043
1.16831	-0.49714	1.16824	-0.37914	1.16819	-0.29843
1.1673	-0.47957	1.16724	-0.37714	1.16719	-0.3
1.1663	-0.47114	1.16623	-0.37271	1.16619	-0.29914
1.16528	-0.44957	1.16523	-0.36857	1.16519	-0.29686
1.16428	-0.43757	1.16423	-0.367	1.16419	-0.30114
1.16326	-0.41986	1.16323	-0.36014	1.16319	-0.29971
1.16226	-0.41643	1.16223	-0.359	1.16218	-0.28914
1.16126	-0.40643	1.16123	-0.36271	1.16118	-0.28257
1.16025	-0.39114	1.16022	-0.34971	1.16017	-0.27229
1.15923	-0.36757	1.15921	-0.33929	1.15917	-0.27557
1.15823	-0.36214	1.15822	-0.34371	1.15817	-0.274
1.15722	-0.35543	1.15721	-0.335	1.15717	-0.27357
1.15621	-0.33257	1.15621	-0.33529	1.15617	-0.27186
1.15521	-0.32557	1.15522	-0.34271	1.15516	-0.25714
1.1542	-0.31986	1.15421	-0.333	1.15416	-0.25957
1.15319	-0.308	1.15321	-0.33329	1.15316	-0.25571
1.15218	-0.28857	1.15221	-0.32757	1.15216	-0.25686
1.15118	-0.28043	1.15121	-0.328	1.15116	-0.25543
1.15017	-0.27629	1.1502	-0.32386	1.15016	-0.24957
1.14917	-0.26643	1.1492	-0.32143	1.14915	-0.24329
1.14816	-0.25443	1.1482	-0.31614	1.14816	-0.24643
1.14716	-0.247	1.1472	-0.31157	1.14716	-0.24843
1.14615	-0.24043	1.1462	-0.31229	1.14615	-0.24414
1.14514	-0.22371	1.1452	-0.31086	1.14515	-0.23814
1.14414	-0.21829	1.1442	-0.31043	1.14415	-0.23243
1.14313	-0.21143	1.14319	-0.30414	1.14315	-0.23571
1.14212	-0.19414	1.14219	-0.30171	1.14214	-0.22943
1.14112	-0.18343	1.14119	-0.29857	1.14114	-0.23
1.14011	-0.18143	1.14018	-0.29057	1.14014	-0.22843
1.13911	-0.17743	1.13918	-0.29171	1.13914	-0.22329
1.1381	-0.16629	1.13818	-0.29229	1.13814	-0.22543
1.1371	-0.16314	1.13718	-0.289	1.13714	-0.21971
1.1361	-0.15514	1.13618	-0.28171	1.13613	-0.212
1.1351	-0.15357	1.13517	-0.277	1.13514	-0.21786
1.1341	-0.15186	1.13418	-0.28371	1.13413	-0.21286
1.13309	-0.14246	1.13318	-0.28429	1.13313	-0.21171
1.13208	-0.13347	1.13218	-0.28029	1.13213	-0.21014
1.13108	-0.13156	1.13117	-0.27357	1.13113	-0.20229
1.13008	-0.11966	1.13017	-0.27229	1.13013	-0.20014
1.12908	-0.12044	1.12917	-0.26843	1.12912	-0.19457
1.12807	-0.10707	1.12817	-0.263	1.12813	-0.20214
1.12707	-0.1083	1.12716	-0.256	1.12713	-0.20814
1.12607	-0.10324	1.12617	-0.27071	1.12613	-0.20129
1.12506	-0.09909	1.12517	-0.26786	1.12512	-0.19829
1.12406	-0.0974	1.12417	-0.26229	1.12413	-0.20014
1.12306	-0.09213	1.12316	-0.26	1.12312	-0.19343
1.12205	-0.08527	1.12216	-0.256	1.12212	-0.18971
1.12106	-0.09291	1.12116	-0.25529	1.12112	-0.18857
1.12005	-0.08449	1.12016	-0.25171	1.12012	-0.19014
1.11905	-0.08661	1.11916	-0.24857	1.11912	-0.19157
1.11805	-0.081	1.11815	-0.246	1.11812	-0.187
1.11705	-0.07561	1.11716	-0.24829	1.11712	-0.18614
1.11604	-0.06876	1.11615	-0.24571	1.11612	-0.18286
1.11504	-0.06887	1.11516	-0.24629	1.11512	-0.18314
1.11404	-0.06426	1.11415	-0.23971	1.11411	-0.17757
1.11304	-0.06347	1.11315	-0.24143	1.11311	-0.17743
1.11203	-0.05449	1.11215	-0.23714	1.11211	-0.17414
1.11103	-0.04931	1.11115	-0.238	1.11111	-0.168
1.11003	-0.05393	1.11015	-0.23957	1.11011	-0.17171
1.10903	-0.05123	1.10915	-0.23614	1.10911	-0.17543
1.10803	-0.04899	1.10815	-0.237	1.1081	-0.165
1.10703	-0.04966	1.10715	-0.23043	1.1071	-0.16371
1.10603	-0.04931	1.10614	-0.22386	1.10611	-0.16743
1.10502	-0.0364	1.10514	-0.22714	1.1051	-0.16214
1.10403	-0.04809	1.10415	-0.23271	1.10411	-0.16914
1.10302	-0.03213	1.10314	-0.23014	1.10311	-0.16871
1.10202	-0.03247	1.10214	-0.21971	1.1021	-0.16171
1.10103	-0.04123	1.10114	-0.21914	1.1011	-0.15457
1.10002	-0.03797	1.10014	-0.21714	1.1001	-0.16014
1.09902	-0.02686	1.09914	-0.21986	1.0991	-0.15771
1.09802	-0.02843	1.09814	-0.226	1.09809	-0.14829
1.09702	-0.02753	1.09714	-0.22129	1.09709	-0.15071
1.09602	-0.02707	1.09614	-0.21471	1.0961	-0.15614
1.09502	-0.02617	1.09514	-0.21857	1.09509	-0.14857
1.09402	-0.02686	1.09413	-0.214	1.09409	-0.149
1.09302	-0.02797	1.09313	-0.20557	1.0931	-0.152
1.09202	-0.02427	1.09213	-0.20729	1.09209	-0.14943
1.09101	-0.02113	1.09113	-0.20914	1.09109	-0.15057
1.09001	-0.02247	1.09013	-0.202	1.09009	-0.14914
1.089	-0.00786	1.08913	-0.20214	1.08909	-0.14971
1.08801	-0.01258	1.08813	-0.20114	1.0881	-0.15529
1.08701	-0.01876	1.08713	-0.20429	1.0871	-0.15286
1.08601	-0.01797	1.08613	-0.20043	1.08609	-0.14414
1.08501	-0.01617	1.08513	-0.20286	1.08509	-0.13527
1.08401	-0.01258	1.08413	-0.20157	1.08409	-0.13504
1.08301	-0.01045	1.08312	-0.197	1.08309	-0.13943
1.08201	-0.00888	1.08212	-0.19671	1.08209	-0.1401
1.08101	-0.01416	1.08113	-0.19871	1.08109	-0.14234
1.08001	-0.01697	1.08012	-0.19043	1.08009	-0.14414
1.07901	-0.01674	1.07912	-0.196	1.07909	-0.13853
1.07801	-0.0118	1.07812	-0.18943	1.07809	-0.14201
1.077	-0.00708	1.07712	-0.19186	1.07709	-0.14213
1.076	-0.00629	1.07612	-0.19343	1.07609	-0.1356
1.075	-0.00629	1.07512	-0.19071	1.07509	-0.141
1.074	-0.00303	1.07412	-0.18543	1.07409	-0.13684
1.073	-0.00213	1.07312	-0.18629	1.07308	-0.13449
1.072	-0.00629	1.07212	-0.19286	1.07208	-0.12751
1.071	0.000786429	1.07112	-0.18329	1.07108	-0.11931
1.07	0.00315	1.07012	-0.18314	1.07008	-0.12359
1.069	-0.00449	1.06911	-0.18214	1.06908	-0.13111
1.068	-0.00169	1.06812	-0.18786	1.06808	-0.12144
1.067	-0.0027	1.06712	-0.186	1.06707	-0.111
1.066	-0.00236	1.06611	-0.17929	1.06608	-0.13044
1.065	-0.00337	1.06511	-0.178	1.06508	-0.13246
1.064	0.00236	1.06411	-0.17557	1.06408	-0.1246
1.063	0.00708	1.06312	-0.186	1.06308	-0.12056
1.062	-0.00348	1.06211	-0.18	1.06208	-0.1292
1.061	0.00315	1.06111	-0.17857	1.06108	-0.12347
1.06	0.00326	1.06011	-0.17386	1.06008	-0.12044
1.059	-0.00112	1.05911	-0.16986	1.05908	-0.12111
1.058	-0.00438	1.05811	-0.17329	1.05807	-0.11763
1.057	0.00303	1.05711	-0.17114	1.05707	-0.11393
1.056	0.000674143	1.05611	-0.16786	1.05607	-0.11897
1.055	0.00112	1.05511	-0.17571	1.05507	-0.11571
1.054	0.000674143	1.05411	-0.17014	1.05407	-0.1174
1.05299	0.00798	1.05311	-0.16857	1.05307	-0.11763
1.052	0.00213	1.0521	-0.16071	1.05207	-0.11303
1.051	-0.000112357	1.0511	-0.16371	1.05107	-0.10864
1.04999	0.01034	1.0501	-0.16143	1.05007	-0.10954
1.049	0.00371	1.0491	-0.15914	1.04907	-0.11269
1.048	0.00742	1.04811	-0.16814	1.04807	-0.11269
1.047	0.00191	1.04711	-0.167	1.04707	-0.10414
1.046	-0.00169	1.0461	-0.15929	1.04607	-0.10381
1.045	0.000898714	1.0451	-0.16414	1.04507	-0.11077
1.044	0.00292	1.0441	-0.15786	1.04407	-0.10876
1.043	0.00483	1.0431	-0.16214	1.04307	-0.11056
1.042	0.00742	1.0421	-0.16129	1.04207	-0.10786
1.04099	0.00899	1.0411	-0.16071	1.04107	-0.10887
1.04	0.0073	1.0401	-0.156	1.04007	-0.10876
1.039	-0.000337	1.03909	-0.15	1.03906	-0.10134
1.038	0.00337	1.03809	-0.14914	1.03807	-0.10864
1.037	0.00337	1.0371	-0.157	1.03707	-0.10751
1.036	0.00629	1.0361	-0.15543	1.03607	-0.10403
1.035	0.00753	1.0351	-0.15386	1.03507	-0.10606
1.034	-0.00292	1.03409	-0.14077	1.03407	-0.10381
1.033	0.00281	1.03309	-0.15071	1.03307	-0.10381
1.032	-0.00146	1.0321	-0.15229	1.03206	-0.09899
1.031	-0.00551	1.03109	-0.15014	1.03106	-0.09157
1.03	0.00124	1.03009	-0.15071	1.03007	-0.10359
1.029	0.00461	1.0291	-0.15086	1.02906	-0.10021
1.028	0.00416	1.0281	-0.15129	1.02806	-0.10111
1.027	0.00449	1.02709	-0.14771	1.02706	-0.0983
1.02599	0.01056	1.02609	-0.14886	1.02606	-0.09471
1.025	-0.00169	1.02509	-0.14213	1.02506	-0.08977
1.024	0.00202	1.02409	-0.14123	1.02406	-0.09381
1.023	0.0027	1.02309	-0.13954	1.02307	-0.1037
1.022	0.0036	1.02209	-0.14457	1.02206	-0.09437
1.02099	0.01045	1.02109	-0.14786	1.02106	-0.09437
1.01999	0.00944	1.02009	-0.14386	1.02006	-0.09167
1.019	0.00517	1.01909	-0.14246	1.01906	-0.09763
1.018	-0.00135	1.01809	-0.14443	1.01806	-0.08999
1.017	0.00506	1.01709	-0.14643	1.01706	-0.09527
1.016	0.00461	1.01609	-0.145	1.01606	-0.09516
1.015	-0.00101	1.01509	-0.14343	1.01505	-0.0846
1.014	0.0027	1.01409	-0.14457	1.01405	-0.08583
1.013	0.0064	1.01309	-0.13966	1.01305	-0.08583
1.012	0.00483	1.01208	-0.13077	1.01206	-0.09404
1.011	0.00618	1.01109	-0.13897	1.01106	-0.09426
1.01	0.000786429	1.01009	-0.13539	1.01006	-0.09324
1.009	0.00202	1.00909	-0.13527	1.00906	-0.09437
1.008	0.000674143	1.00808	-0.13257	1.00805	-0.0873
1.007	0.00326	1.00709	-0.13987	1.00706	-0.09213
1.006	0.00202	1.00609	-0.13493	1.00605	-0.08684
1.005	-0.00303	1.00508	-0.12807	1.00506	-0.08841
1.004	-0.00236	1.00409	-0.13527	1.00405	-0.07999
1.003	-0.00371	1.00308	-0.12639	1.00305	-0.08504
1.002	0.00101	1.00208	-0.12943	1.00206	-0.09044
1.001	-0.00157	1.00108	-0.12606	1.00105	-0.08146
1	0.00562	1.00008	-0.12571	1.00005	-0.0819
0.999	0.00371	0.99908	-0.1256	0.99905	-0.08404
0.998	-0.000786429	0.99808	-0.12909	0.99805	-0.08326
0.997	-0.000561714	0.99708	-0.13269	0.99705	-0.08247
0.996	0.00753	0.99608	-0.13381	0.99605	-0.08347
0.995	0.00326	0.99508	-0.13403	0.99505	-0.07809
0.994	-0.00124	0.99409	-0.13606	0.99405	-0.08257
0.993	0.000224714	0.99308	-0.1246	0.99305	-0.07471
0.992	-0.00697	0.99208	-0.12617	0.99205	-0.07751
0.991	0.0036	0.99108	-0.12606	0.99105	-0.08236
0.98999	0.00888	0.99008	-0.12449	0.99005	-0.0801
0.989	-0.00146	0.98908	-0.13179	0.98905	-0.0746
0.988	-1.40357e-08	0.98808	-0.12909	0.98805	-0.07719
0.987	0.00438	0.98708	-0.12661	0.98705	-0.07977
0.986	-0.00404	0.98608	-0.12044	0.98605	-0.07696
0.985	-0.000561714	0.98507	-0.11887	0.98505	-0.07696
0.984	-0.000561714	0.98408	-0.12359	0.98405	-0.07774
0.983	0.00315	0.98308	-0.12707	0.98305	-0.08393
0.982	0.00303	0.98208	-0.12359	0.98205	-0.07864
0.981	0.00124	0.98108	-0.12303	0.98105	-0.07943
0.98	0.000112329	0.98007	-0.11864	0.98005	-0.07494
0.979	-0.00124	0.97907	-0.11313	0.97905	-0.07359
0.978	-0.00112	0.97807	-0.1174	0.97804	-0.07111
0.977	0.0018	0.97707	-0.11313	0.97704	-0.07134
0.976	-0.00236	0.97607	-0.11201	0.97605	-0.07684
0.975	-0.00595	0.97508	-0.12403	0.97505	-0.07954
0.974	-0.00551	0.97407	-0.11864	0.97405	-0.07201
0.973	-0.00326	0.97307	-0.1164	0.97305	-0.07864
0.972	0.00112	0.97208	-0.11999	0.97205	-0.07617
0.971	0.00225	0.97107	-0.11729	0.97105	-0.07291
0.97	0.00483	0.97007	-0.11539	0.97004	-0.07089
0.969	-0.00213	0.96907	-0.1137	0.96904	-0.06617
0.968	0.00101	0.96808	-0.11943	0.96805	-0.07347
0.967	0.00292	0.96708	-0.11976	0.96705	-0.0773
0.966	-0.00315	0.96607	-0.11246	0.96605	-0.07291
0.965	-0.00371	0.96507	-0.11876	0.96504	-0.07033
0.964	-0.00573	0.96407	-0.11629	0.96404	-0.06347
0.963	-0.00494	0.96307	-0.11359	0.96304	-0.06966
0.962	-0.00191	0.96207	-0.1146	0.96205	-0.07404
0.961	0.000898714	0.96107	-0.11324	0.96104	-0.06841

## Sheet: Figure 2a
	Ir1/Ni LDH-T		Ir1/Ni LDH-V		Ni LDH
1.54482	2.05299	1.67526	3.07312	1.6842	2.84444
1.5449	2.04274	1.67456	3.06237	1.68365	2.82778
1.54528	2.02963	1.67422	3.03871	1.68328	2.80444
1.54539	2.01909	1.67397	3.01183	1.68264	2.79111
1.54346	2.02792	1.67336	2.99785	1.68245	2.76111
1.54381	2.0151	1.67284	2.98065	1.68193	2.74333
1.54434	2.00057	1.67277	2.94731	1.68141	2.72556
1.54457	1.98889	1.67216	2.93333	1.6811	2.7
1.54498	1.9755	1.67056	2.95484	1.68061	2.68111
1.54434	1.97208	1.67019	2.93226	1.67961	2.68111
1.54442	1.96182	1.67045	2.8871	1.67906	2.66444
1.54429	1.95356	1.66984	2.87312	1.67878	2.63778
1.54551	1.93248	1.6692	2.86022	1.67838	2.61556
1.54403	1.93704	1.66886	2.83656	1.67804	2.59111
1.5436	1.93162	1.66858	2.81075	1.67752	2.57333
1.5438	1.92023	1.66827	2.78602	1.67715	2.55
1.54412	1.90769	1.66775	2.76882	1.67678	2.52667
1.54363	1.90285	1.66735	2.74731	1.67629	2.50778
1.5432	1.89744	1.66644	2.74409	1.67592	2.48444
1.54316	1.88832	1.66601	2.72366	1.67519	2.47444
1.54345	1.87607	1.66561	2.70215	1.67458	2.46
1.5429	1.87179	1.66521	2.68065	1.67421	2.43667
1.54262	1.86496	1.66478	2.66022	1.67363	2.42111
1.54327	1.84929	1.66438	2.63871	1.67311	2.40333
1.54362	1.83647	1.6641	2.6129	1.67265	2.38333
1.54505	1.81339	1.66385	2.58602	1.67204	2.36889
1.54492	1.80513	1.66375	2.55376	1.67155	2.35
1.54473	1.79744	1.66326	2.53548	1.67106	2.33111
1.5449	1.78632	1.66304	2.50753	1.6706	2.31111
1.54456	1.78006	1.6627	2.48387	1.67005	2.29444
1.54401	1.77578	1.6623	2.46237	1.66953	2.27667
1.54346	1.77151	1.66118	2.46667	1.66919	2.25222
1.54405	1.75641	1.6603	2.46237	1.66876	2.23111
1.54443	1.7433	1.65972	2.44731	1.66809	2.21889
1.54388	1.73903	1.65926	2.42796	1.66775	2.19444
1.54342	1.7339	1.65892	2.4043	1.66744	2.16889
1.5432	1.7265	1.65849	2.38387	1.66689	2.15222
1.54352	1.71396	1.658	2.36559	1.66637	2.13444
1.5433	1.70655	1.65733	2.35376	1.66558	2.12667
1.54377	1.69259	1.65687	2.33441	1.66518	2.10444
1.54313	1.68917	1.65638	2.31613	1.66481	2.08111
1.54276	1.68319	1.65562	2.30753	1.66444	2.05778
1.54341	1.66752	1.65516	2.28817	1.66401	2.03667
1.54337	1.6584	1.65464	2.27097	1.66361	2.01444
1.54219	1.66011	1.65415	2.25269	1.66321	1.99222
1.542	1.65242	1.65357	2.23763	1.66266	1.97556
1.54208	1.64217	1.65299	2.22258	1.66217	1.95667
1.54156	1.63761	1.6525	2.2043	1.66165	1.93889
1.54251	1.61909	1.65189	2.19032	1.66083	1.93222
1.54286	1.60627	1.65143	2.17097	1.66013	1.92111
1.5427	1.59829	1.65109	2.14731	1.65964	1.90222
1.54308	1.58519	1.65057	2.13011	1.65909	1.88556
1.54358	1.57094	1.65014	2.10968	1.65857	1.86778
1.54348	1.56239	1.64977	2.0871	1.65811	1.84778
1.54377	1.55014	1.6494	2.06452	1.65759	1.83
1.54367	1.5416	1.64867	2.05484	1.65635	1.83889
1.54384	1.53048	1.6483	2.03226	1.65583	1.82111
1.54305	1.52849	1.6476	2.02151	1.65537	1.80111
1.5434	1.51567	1.64669	2.01828	1.65488	1.78222
1.54363	1.50399	1.64635	1.99462	1.65427	1.76778
1.54356	1.49516	1.64607	1.96882	1.6536	1.75556
1.54373	1.48405	1.64534	1.95914	1.65287	1.74556
1.54384	1.4735	1.64482	1.94194	1.65208	1.73778
1.54353	1.46695	1.64445	1.91935	1.65162	1.71778
1.54325	1.46011	1.64387	1.9043	1.65107	1.70111
1.54405	1.44302	1.64341	1.88495	1.65064	1.68
1.54335	1.44017	1.64277	1.87204	1.65015	1.66111
1.54277	1.43618	1.64216	1.85806	1.64966	1.64222
1.54321	1.42251	1.64152	1.84516	1.64896	1.63111
1.54296	1.41538	1.64106	1.82581	1.64835	1.61667
1.54274	1.40798	1.64063	1.80538	1.6478	1.6
1.54306	1.39544	1.64011	1.78817	1.64731	1.58111
1.54332	1.38348	1.63956	1.77204	1.64676	1.56444
1.54325	1.37464	1.63913	1.75161	1.64618	1.54889
1.54348	1.36296	1.63867	1.73226	1.64569	1.53
1.54317	1.35641	1.638	1.72043	1.64529	1.50778
1.54325	1.34615	1.63748	1.70323	1.64471	1.49222
1.54345	1.33476	1.6372	1.67742	1.64419	1.47444
1.5435	1.32479	1.6368	1.65591	1.64364	1.45778
1.54391	1.3114	1.63604	1.64731	1.64288	1.44889
1.54318	1.30883	1.63543	1.63333	1.64236	1.43111
1.54326	1.29858	1.63491	1.61613	1.64181	1.41444
1.54145	1.30627	1.63442	1.59785	1.64126	1.39778
1.54081	1.30285	1.63393	1.57957	1.64071	1.38111
1.54074	1.29402	1.63329	1.56667	1.64013	1.36556
1.54082	1.28376	1.63283	1.54731	1.63955	1.35
1.54102	1.27236	1.6324	1.52688	1.63909	1.33
1.54116	1.26154	1.63161	1.51935	1.63845	1.31667
1.54121	1.25157	1.631	1.50538	1.63787	1.30111
1.54144	1.23989	1.6303	1.49462	1.63732	1.28444
1.54104	1.23419	1.62975	1.47849	1.63677	1.26778
1.54106	1.2245	1.62941	1.45484	1.63622	1.25111
1.54138	1.21197	1.62871	1.44409	1.63564	1.23556
1.54125	1.2037	1.62819	1.42688	1.63509	1.21889
1.54124	1.1943	1.62767	1.40968	1.63457	1.20111
1.54123	1.1849	1.62712	1.39355	1.63396	1.18667
1.54146	1.17322	1.62654	1.37849	1.63338	1.17111
1.54163	1.16211	1.62599	1.36237	1.63277	1.15667
1.54123	1.15641	1.62547	1.34516	1.63228	1.13778
1.54083	1.15071	1.62486	1.33118	1.63179	1.11889
1.54076	1.14188	1.62425	1.3172	1.63122	1.10289
1.54081	1.13191	1.62367	1.30215	1.63062	1.088
1.54065	1.12393	1.62312	1.28602	1.62972	1.08433
1.54082	1.11282	1.62245	1.27419	1.62896	1.07544
1.54024	1.10883	1.62187	1.25914	1.62817	1.06778
1.53996	1.10199	1.6212	1.24731	1.62747	1.05667
1.54013	1.09088	1.62074	1.22796	1.62685	1.04278
1.54006	1.08205	1.62013	1.21398	1.62625	1.02778
1.54011	1.07208	1.61964	1.1957	1.62559	1.01522
1.54028	1.06097	1.61909	1.17957	1.62492	1.003
1.54054	1.049	1.61842	1.16774	1.62434	0.98756
1.54056	1.03932	1.61772	1.15699	1.62367	0.97533
1.54055	1.02991	1.61693	1.14946	1.62292	0.96578
1.54057	1.02023	1.61617	1.14086	1.6222	0.95556
1.54059	1.01054	1.61562	1.12473	1.6215	0.94444
1.54022	1.00456	1.61507	1.1086	1.62091	0.92922
1.54021	0.99516	1.61446	1.09462	1.62031	0.91456
1.54011	0.98661	1.61391	1.07849	1.61966	0.90133
1.54001	0.97806	1.61326	1.06602	1.61902	0.888
1.53952	0.97322	1.61265	1.05204	1.61839	0.87433
1.53939	0.96496	1.61208	1.03667	1.61777	0.86022
1.53947	0.9547	1.6115	1.02151	1.61715	0.84622
1.53943	0.94558	1.61085	1.00914	1.61654	0.832
1.5396	0.93447	1.61008	1.00065	1.61592	0.81778
1.53953	0.92564	1.60944	0.98774	1.61526	0.80511
1.53937	0.91766	1.60887	0.97258	1.61466	0.79056
1.53891	0.91254	1.60827	0.95796	1.61406	0.77544
1.53863	0.9057	1.60767	0.94366	1.61343	0.76178
1.53868	0.89573	1.60707	0.92925	1.6128	0.74811
1.53852	0.88775	1.60647	0.91495	1.61213	0.73611
1.53815	0.88177	1.60588	0.90043	1.61148	0.723
1.53787	0.87493	1.60527	0.88656	1.61079	0.71133
1.5378	0.8661	1.6046	0.87462	1.61013	0.699
1.53782	0.85641	1.60395	0.86215	1.60947	0.68622
1.53772	0.84786	1.60332	0.84871	1.60878	0.67478
1.5375	0.84046	1.60273	0.83419	1.60811	0.66244
1.5374	0.83191	1.60202	0.82376	1.60744	0.65033
1.5373	0.82336	1.60139	0.81043	1.60677	0.63833
1.53729	0.81396	1.60076	0.79699	1.60607	0.627
1.53722	0.80513	1.60007	0.78613	1.60537	0.616
1.5373	0.79487	1.59939	0.77441	1.6047	0.60367
1.53729	0.78547	1.59876	0.76129	1.604	0.59244
1.53707	0.77806	1.59806	0.75043	1.60327	0.58267
1.53703	0.76895	1.59729	0.74226	1.60254	0.57244
1.53687	0.76097	1.59658	0.73194	1.60181	0.56256
1.53665	0.75356	1.59586	0.72172	1.60114	0.55044
1.53634	0.74701	1.59519	0.70989	1.60046	0.53867
1.53624	0.73846	1.59449	0.69946	1.59976	0.52756
1.53626	0.72877	1.59384	0.68667	1.59904	0.51711
1.53607	0.72108	1.59317	0.67484	1.59831	0.50722
1.53591	0.71311	1.59253	0.66215	1.59761	0.49578
1.53578	0.70484	1.59185	0.65043	1.5969	0.48533
1.53559	0.69715	1.59108	0.64215	1.59618	0.47478
1.53543	0.68917	1.59036	0.63237	1.59545	0.46467
1.53533	0.68063	1.58966	0.6214	1.59472	0.45467
1.53526	0.67179	1.58898	0.61011	1.594	0.44456
1.53525	0.66239	1.58825	0.60022	1.59327	0.43433
1.53509	0.65442	1.58751	0.59097	1.59254	0.42444
1.53493	0.64644	1.58682	0.58	1.59179	0.41522
1.53471	0.63903	1.58612	0.56903	1.59104	0.406
1.53446	0.63191	1.5854	0.55914	1.5903	0.39633
1.53424	0.6245	1.5847	0.54828	1.58957	0.38644
1.53408	0.61652	1.58402	0.53699	1.58879	0.37833
1.53386	0.60912	1.58332	0.52602	1.58803	0.36922
1.53367	0.60142	1.58255	0.51796	1.58728	0.35989
1.5336	0.59259	1.58177	0.51022	1.58651	0.35156
1.53332	0.58575	1.58106	0.49968	1.58574	0.34311
1.53322	0.57721	1.58032	0.49043	1.58495	0.33511
1.53303	0.56952	1.57951	0.48344	1.58419	0.32633
1.53272	0.56296	1.57874	0.47538	1.58339	0.31889
1.53253	0.55527	1.578	0.46613	1.5826	0.311
1.53228	0.54815	1.57725	0.45699	1.58182	0.303
1.53206	0.54074	1.57651	0.44753	1.58103	0.29522
1.53187	0.53305	1.57574	0.43935	1.58022	0.288
1.53156	0.5265	1.57496	0.4314	1.57943	0.28033
1.5314	0.51852	1.5742	0.4229	1.57863	0.27311
1.53124	0.51054	1.57347	0.41333	1.57782	0.26589
1.53099	0.50342	1.57271	0.40473	1.57701	0.259
1.53068	0.49687	1.57193	0.39688	1.5762	0.25178
1.53037	0.49031	1.57115	0.38882	1.5754	0.24433
1.53018	0.48262	1.5704	0.37989	1.57459	0.23733
1.52999	0.47493	1.56965	0.37108	1.57378	0.23044
1.52971	0.46809	1.56889	0.36226	1.57296	0.22389
1.52922	0.46325	1.56811	0.35462	1.57212	0.21767
1.52876	0.45812	1.56735	0.34602	1.5713	0.21111
1.52848	0.45128	1.56657	0.33817	1.57047	0.205
1.52823	0.44416	1.56578	0.33032	1.56962	0.19922
1.52804	0.43647	1.565	0.32269	1.56878	0.19322
1.52782	0.42906	1.56423	0.31441	1.56793	0.18778
1.52757	0.42194	1.56346	0.30613	1.56708	0.18211
1.52729	0.4151	1.56265	0.29914	1.56622	0.17722
1.52704	0.40798	1.56187	0.29151	1.56535	0.17211
1.52679	0.40085	1.56107	0.28419	1.5645	0.16656
1.52654	0.39373	1.56027	0.27699	1.56364	0.16133
1.52626	0.38689	1.55947	0.26989	1.56278	0.15644
1.52595	0.38034	1.55869	0.26215	1.56191	0.15167
1.52564	0.37379	1.55788	0.25527	1.56103	0.14722
1.52527	0.36781	1.55706	0.24892	1.56016	0.14233
1.52496	0.36125	1.55625	0.24204	1.55929	0.13756
1.52465	0.3547	1.55544	0.23516	1.55841	0.13311
1.52431	0.34843	1.55463	0.22817	1.55753	0.12867
1.52403	0.3416	1.55381	0.22183	1.55665	0.12411
1.52372	0.33504	1.55299	0.21559	1.55577	0.11967
1.52338	0.32877	1.55216	0.20946	1.55488	0.11567
1.52298	0.32308	1.55134	0.20301	1.55398	0.11189
1.52264	0.31681	1.55051	0.19688	1.55308	0.10804
1.52233	0.31026	1.54967	0.19108	1.55219	0.10421
1.52196	0.30427	1.54882	0.18581	1.55129	0.10051
1.52159	0.29829	1.54797	0.18022	1.55039	0.09681
1.52122	0.29231	1.54713	0.17462	1.54948	0.09326
1.52085	0.28632	1.54628	0.16935	1.54858	0.08969
1.52047	0.28043	1.54542	0.1643	1.54766	0.08653
1.52012	0.2743	1.54456	0.15914	1.54675	0.08322
1.51975	0.26826	1.5437	0.1543	1.54584	0.08008
1.51934	0.26268	1.54283	0.14935	1.54492	0.07721
1.51894	0.25701	1.54197	0.14462	1.544	0.07424
1.51853	0.25134	1.5411	0.13978	1.54307	0.07146
1.51814	0.24561	1.54023	0.13527	1.54215	0.06864
1.5177	0.24028	1.53934	0.13108	1.54122	0.06592
1.51731	0.23447	1.53847	0.12667	1.54028	0.06352
1.51689	0.22897	1.53758	0.12247	1.53935	0.06107
1.51645	0.22365	1.53669	0.1186	1.53842	0.05858
1.51605	0.21795	1.53581	0.1143	1.53748	0.05613
1.51559	0.21279	1.53491	0.11075	1.53654	0.05399
1.51516	0.20744	1.53402	0.10688	1.5356	0.05194
1.51471	0.20217	1.53311	0.10344	1.53466	0.04969
1.51423	0.19724	1.53221	0.10004	1.53371	0.04762
1.51376	0.19219	1.5313	0.09675	1.53277	0.04571
1.51331	0.18701	1.5304	0.09331	1.53181	0.04396
1.51283	0.18208	1.52948	0.09017	1.53086	0.04214
1.51234	0.17718	1.52858	0.08681	1.52991	0.04043
1.51185	0.17234	1.52767	0.08359	1.52896	0.03839
1.51132	0.16792	1.52675	0.08073	1.528	0.037
1.51083	0.16305	1.52582	0.07818	1.52705	0.03528
1.5103	0.15858	1.52489	0.07548	1.52609	0.03382
1.50974	0.15439	1.52397	0.07265	1.52512	0.03244
1.5092	0.15006	1.52304	0.07016	1.52416	0.03111
1.50866	0.1457	1.52211	0.06767	1.5232	0.02968
1.50809	0.14157	1.52117	0.06542	1.52224	0.02833
1.50754	0.13729	1.52024	0.06311	1.52127	0.02714
1.50698	0.13311	1.5193	0.06087	1.5203	0.02587
1.50638	0.12934	1.51836	0.05874	1.51933	0.0248
1.50577	0.12567	1.51742	0.05667	1.51836	0.02383
1.50518	0.12174	1.51647	0.05483	1.51739	0.02271
1.50457	0.11809	1.51553	0.05284	1.51641	0.02172
1.50392	0.11476	1.51457	0.0513	1.51544	0.02063
1.50331	0.11103	1.51362	0.04942	1.51447	0.01968
1.50267	0.10761	1.51267	0.0476	1.51349	0.0189
1.502	0.1045	1.51171	0.04627	1.51251	0.01813
1.50134	0.10128	1.51076	0.04451	1.51154	0.0172
1.50065	0.09829	1.5098	0.04306	1.51055	0.01651
1.49998	0.09513	1.50884	0.04174	1.50957	0.01584
1.4993	0.09208	1.50788	0.0402	1.50859	0.01516
1.49861	0.0892	1.50691	0.03909	1.50761	0.01441
1.4979	0.08644	1.50596	0.03743	1.50663	0.01383
1.49718	0.08376	1.50498	0.03644	1.50564	0.01321
1.49647	0.08097	1.50402	0.03516	1.50466	0.01262
1.49573	0.07852	1.50305	0.03388	1.50367	0.01209
1.49502	0.07578	1.50209	0.03274	1.50269	0.01144
1.49424	0.07368	1.50111	0.03183	1.5017	0.01114
1.49351	0.07117	1.50014	0.03076	1.50071	0.01057
1.49275	0.06883	1.49916	0.03003	1.49972	0.01031
1.49194	0.06709	1.49819	0.02892	1.49874	0.00976
1.49118	0.06476	1.49721	0.02829	1.49775	0.0091
1.49038	0.06285	1.49624	0.0274	1.49676	0.00889
1.48963	0.06054	1.49526	0.02652	1.49577	0.00835
1.48883	0.05858	1.49428	0.02565	1.49479	0.00793
1.488	0.05698	1.49331	0.02489	1.49379	0.00771
1.48717	0.05533	1.49233	0.02416	1.4928	0.00724
1.48634	0.05373	1.49135	0.02342	1.49181	0.00707
1.48551	0.05217	1.49036	0.02301	1.49081	0.00693
1.48468	0.05051	1.48938	0.02212	1.48983	0.00635
1.48382	0.04917	1.4884	0.02155	1.48883	0.00625
1.48299	0.04761	1.48741	0.02102	1.48784	0.00595
1.48214	0.04615	1.48643	0.02037	1.48685	0.00561
1.48127	0.04493	1.48544	0.02017	1.48586	0.00534
1.48038	0.04385	1.48445	0.01954	1.48487	0.00491
1.47948	0.04291	1.48347	0.01895	1.48387	0.00496
1.4786	0.04182	1.48249	0.01843	1.48288	0.00455
1.47774	0.04046	1.4815	0.0179	1.48188	0.00455
1.47684	0.03954	1.48051	0.01739	1.48088	0.00442
1.47593	0.03863	1.47953	0.01696	1.47989	0.00406
1.47505	0.03755	1.47854	0.01662	1.47889	0.00393
1.47414	0.03667	1.47755	0.01626	1.4779	0.00369
1.47323	0.03584	1.47656	0.01586	1.4769	0.00365
1.47231	0.03504	1.47557	0.01551	1.47591	0.00338
1.47139	0.03427	1.47458	0.01502	1.47491	0.00333
1.47052	0.03308	1.47359	0.01474	1.47391	0.00321
1.46959	0.03242	1.47261	0.01411	1.47292	0.00304
1.46864	0.03188	1.47161	0.0139	1.47192	0.00287
1.46772	0.03111	1.47061	0.01383	1.47093	0.00264
1.46676	0.03074	1.46962	0.01374	1.46993	0.00264
1.46586	0.02983	1.46863	0.01334	1.46893	0.00245
1.46492	0.02929	1.46763	0.01312	1.46794	0.00234
1.46398	0.02872	1.46665	0.01267	1.46694	0.00224
1.46304	0.02814	1.46565	0.01256	1.46594	0.00216
1.46211	0.02748	1.46465	0.0124	1.46495	0.00187
1.46116	0.02696	1.46366	0.01213	1.46395	0.00195
1.46017	0.02692	1.46267	0.01189	1.46295	0.00177
1.45921	0.02648	1.46168	0.01146	1.46196	0.00165
1.4583	0.0256	1.46069	0.01128	1.46096	0.00159
1.45732	0.02546	1.45969	0.01103	1.45996	0.00153
1.45632	0.0254	1.45869	0.01099	1.45896	0.00137
1.45539	0.02481	1.4577	0.01076	1.45796	0.00144
1.45446	0.02413	1.45671	0.0105	1.45696	0.00152
1.4535	0.02378	1.45571	0.01046	1.45596	0.00134
1.45254	0.02339	1.45471	0.01035	1.45497	0.00108
1.45156	0.02313	1.45372	0.01014	1.45398	0.000840667
1.4506	0.0228	1.45272	0.00998	1.45297	0.000945778
1.44965	0.02232	1.45173	0.00958	1.45197	0.000937
1.44868	0.02199	1.45074	0.00942	1.45098	0.000691889
1.44771	0.02174	1.44975	0.00907	1.44998	0.000726889
1.44673	0.02156	1.44875	0.00908	1.44898	0.000560444
1.44575	0.02133	1.44775	0.00884	1.44798	0.000621778
1.44477	0.02121	1.44675	0.00884	1.44698	0.000613
1.44382	0.02072	1.44575	0.0088	1.44599	0.000446667
1.44284	0.02047	1.44476	0.00849	1.44499	0.000525444
1.44186	0.02033	1.44376	0.00856	1.44398	0.000604222
1.44084	0.02053	1.44277	0.00836	1.44299	0.000245222
1.43988	0.02009	1.44178	0.00804	1.44199	0.000218889
1.43892	0.01975	1.44078	0.00779	1.44099	0.000192667
1.43793	0.01962	1.43978	0.00778	1.44	2.19667e-09
1.43698	0.01922	1.43879	0.00764	1.439	-0.000140111
1.43598	0.01921	1.43779	0.00736	1.438	-0.000157667
1.435	0.01896	1.43679	0.00745	1.43701	-0.000236444
1.43402	0.01881	1.43579	0.0075	1.43601	-0.000437889
1.43302	0.0188	1.43481	0.00697	1.43501	-0.000429111
1.43204	0.01866	1.4338	0.00713	1.43401	-0.000394111
1.43102	0.01883	1.43281	0.00695	1.43301	-0.000420333
1.43006	0.0184	1.43181	0.00693	1.43201	-0.000464111
1.42909	0.01809	1.43081	0.00674	1.43102	-0.000586778
1.42808	0.01821	1.42982	0.0065	1.43002	-0.000604222
1.4271	0.018	1.42882	0.00653	1.42902	-0.000621778
1.4261	0.01802	1.42782	0.00647	1.42802	-0.000840667
1.42512	0.01788	1.42683	0.00614	1.42702	-0.000840667
1.42418	0.01728	1.42583	0.00613	1.42602	-0.000788111
1.4232	0.0171	1.42483	0.00614	1.42502	-0.000849444
1.42223	0.01679	1.42383	0.00603	1.42403	-0.000945778
1.42121	0.01699	1.42284	0.00572	1.42302	-0.000919556
1.42019	0.0172	1.42184	0.00581	1.42203	-0.00102
1.41922	0.01687	1.42084	0.00567	1.42103	-0.0012
1.41827	0.0164	1.41984	0.00561	1.42003	-0.00114
1.41724	0.01669	1.41885	0.00536	1.41903	-0.00122
1.41627	0.01647	1.41785	0.00521	1.41804	-0.0013
1.41527	0.01639	1.41686	0.00515	1.41704	-0.00136
1.4143	0.01613	1.41586	0.00515	1.41604	-0.00145
1.4133	0.01619	1.41486	0.00485	1.41504	-0.00159
1.4123	0.01615	1.41387	0.00482	1.41404	-0.00158
1.41132	0.01596	1.41287	0.00464	1.41305	-0.00172
1.41034	0.01576	1.41187	0.00468	1.41205	-0.00191
1.40936	0.01562	1.41088	0.00439	1.41105	-0.00186
1.40839	0.01529	1.40988	0.00431	1.41005	-0.00181
1.4074	0.01518	1.40888	0.00428	1.40906	-0.0021
1.40638	0.01537	1.40789	0.00385	1.40806	-0.00207
1.40539	0.01525	1.40689	0.00389	1.40706	-0.00217
1.4044	0.01519	1.40589	0.00378	1.40606	-0.00239
1.40343	0.01495	1.4049	0.00341	1.40506	-0.00236
1.40243	0.01489	1.4039	0.00351	1.40407	-0.00245
1.40146	0.0146	1.4029	0.00341	1.40307	-0.00257
1.40047	0.01452	1.40191	0.00316	1.40207	-0.00277
1.39952	0.01402	1.40091	0.00305	1.40107	-0.00278
1.39852	0.01407	1.39992	0.00301	1.40008	-0.00292
1.39752	0.01407	1.39892	0.00271	1.39909	-0.00316
1.39652	0.01407	1.39793	0.00259	1.39809	-0.00328
1.39552	0.0141	1.39693	0.00238	1.3971	-0.00356
1.39455	0.0138	1.39594	0.00225	1.3961	-0.00361
1.39355	0.01374	1.39494	0.00208	1.3951	-0.00383
1.39254	0.01383	1.39395	0.00179	1.39411	-0.00399
1.39157	0.01354	1.39296	0.00153	1.39311	-0.00424
1.39058	0.01352	1.39196	0.00158	1.39211	-0.00422
1.38958	0.01344	1.39096	0.00135	1.39112	-0.00438
1.38861	0.01319	1.38998	0.000889892	1.39013	-0.00473
1.38762	0.01309	1.38898	0.000822043	1.38913	-0.00497
1.38663	0.01297	1.38798	0.00060172	1.38814	-0.00501
1.38563	0.01298	1.38699	0.000305054	1.38714	-0.0053
1.38464	0.01295	1.386	-1.69462e-05	1.38615	-0.00569
1.38366	0.01276	1.38501	-0.000313548	1.38516	-0.00585
1.38268	0.01252	1.38402	-0.000559355	1.38416	-0.0061
1.3817	0.01235	1.38302	-0.000796667	1.38318	-0.00652
1.38067	0.01264	1.38204	-0.0013	1.38218	-0.00673
1.37971	0.01221	1.38104	-0.00129	1.38119	-0.00703
1.37874	0.01195	1.38005	-0.00166	1.3802	-0.00728
1.37773	0.01206	1.37906	-0.002	1.3792	-0.00742
1.37675	0.01189	1.37806	-0.00227	1.37821	-0.00767
1.37574	0.01199	1.37708	-0.00273	1.37722	-0.00809
1.37476	0.01173	1.37609	-0.00306	1.37623	-0.00851
1.37378	0.01163	1.37509	-0.00333	1.37523	-0.00859
1.37279	0.01152	1.3741	-0.00359	1.37423	-0.00864
1.37181	0.01133	1.37311	-0.00405	1.37324	-0.00893
1.37081	0.01129	1.37212	-0.00442	1.37224	-0.00902
1.36985	0.01096	1.37113	-0.00459	1.37125	-0.00933
1.36885	0.01088	1.37014	-0.00488	1.37025	-0.00923
1.36785	0.01094	1.36915	-0.00522	1.36925	-0.00933
1.36683	0.01109	1.36816	-0.00556	1.36825	-0.00935
1.36585	0.01089	1.36716	-0.00576	1.36726	-0.00947
1.36488	0.01062	1.36617	-0.00599	1.36625	-0.00932
1.3639	0.01044	1.36517	-0.00601	1.36525	-0.00927
1.36292	0.01028	1.36417	-0.00612	1.36424	-0.00899
1.36192	0.01021	1.36317	-0.00617	1.36323	-0.00859
1.36095	0.00997	1.36217	-0.00611	1.36223	-0.00853
1.35997	0.00976	1.36117	-0.00621	1.36123	-0.00835
1.35897	0.0098	1.36017	-0.00613	1.36022	-0.00808
1.35798	0.00969	1.35916	-0.00591	1.35921	-0.0077
1.35697	0.0098	1.35816	-0.00569	1.3582	-0.00755
1.35599	0.0096	1.35716	-0.00559	1.35719	-0.00714
1.35502	0.00933	1.35615	-0.00539	1.35619	-0.00694
1.35401	0.00944	1.35514	-0.00503	1.35519	-0.00691
1.35303	0.00919	1.35413	-0.00482	1.35418	-0.00665
1.35205	0.00901	1.35313	-0.00461	1.35317	-0.00647
1.35106	0.00894	1.35212	-0.00442	1.35217	-0.00627
1.35006	0.0089	1.35112	-0.00419	1.35116	-0.00596
1.34908	0.00877	1.35011	-0.00391	1.35016	-0.00599
1.3481	0.00854	1.3491	-0.00359	1.34916	-0.0059
1.34713	0.00828	1.3481	-0.00367	1.34816	-0.00592
1.34614	0.00816	1.3471	-0.00355	1.34716	-0.00582
1.34513	0.00829	1.3461	-0.00355	1.34615	-0.00553
1.34413	0.0083	1.3451	-0.00347	1.34515	-0.00546
1.34316	0.00794	1.3441	-0.00347	1.34415	-0.00546
1.34215	0.00811	1.34309	-0.00332	1.34315	-0.00554
1.34116	0.00799	1.34209	-0.00328	1.34214	-0.00534
1.34018	0.00781	1.34109	-0.00327	1.34114	-0.00536
1.33922	0.00745	1.34009	-0.00336	1.34014	-0.00532
1.33822	0.00742	1.33909	-0.00331	1.33914	-0.00519
1.33723	0.00733	1.3381	-0.00345	1.33814	-0.00516
1.33625	0.00714	1.33709	-0.00326	1.33714	-0.00513
1.33527	0.00697	1.33609	-0.00329	1.33614	-0.00522
1.33427	0.00694	1.3351	-0.00349	1.33514	-0.0051
1.33328	0.00685	1.3341	-0.00342	1.33414	-0.00502
1.33227	0.0069	1.33309	-0.0033	1.33313	-0.00486
1.3313	0.00662	1.33209	-0.00339	1.33213	-0.00485
1.33031	0.00658	1.3311	-0.00341	1.33113	-0.00496
1.32934	0.00626	1.3301	-0.00348	1.33013	-0.00495
1.32834	0.00625	1.3291	-0.00349	1.32913	-0.0048
1.32736	0.00605	1.3281	-0.00353	1.32813	-0.00475
1.32636	0.00604	1.3271	-0.00345	1.32713	-0.00468
1.32537	0.00596	1.3261	-0.00356	1.32613	-0.00474
1.32438	0.00592	1.3251	-0.00352	1.32513	-0.00475
1.32339	0.00578	1.3241	-0.00349	1.32413	-0.00473
1.32241	0.00565	1.3231	-0.00362	1.32312	-0.0046
1.3214	0.0057	1.3221	-0.00354	1.32212	-0.00454
1.3204	0.00574	1.3211	-0.00352	1.32113	-0.00475
1.31943	0.00544	1.3201	-0.00346	1.32012	-0.00447
1.31844	0.00529	1.3191	-0.00361	1.31912	-0.00449
1.31745	0.00521	1.3181	-0.00364	1.31812	-0.00454
1.31644	0.00529	1.3171	-0.00361	1.31712	-0.00447
1.31545	0.00518	1.3161	-0.00358	1.31611	-0.00422
1.31447	0.00506	1.31511	-0.00384	1.31511	-0.00426
1.31348	0.00489	1.31411	-0.00379	1.31411	-0.0042
1.3125	0.00476	1.3131	-0.00374	1.31311	-0.00412
1.31152	0.00456	1.3121	-0.00366	1.31211	-0.00398
1.31051	0.00462	1.3111	-0.00355	1.3111	-0.00385
1.30951	0.00461	1.3101	-0.00371	1.3101	-0.00376
1.30854	0.00441	1.3091	-0.00361	1.3091	-0.00355
1.30755	0.00427	1.3081	-0.00364	1.30809	-0.00324
1.30656	0.00414	1.3071	-0.00343	1.30709	-0.00324
1.30556	0.00414	1.3061	-0.00347	1.30609	-0.00322
1.30455	0.0043	1.30509	-0.00333	1.30508	-0.00307
1.30357	0.00411	1.30409	-0.00331	1.30408	-0.00288
1.30261	0.00371	1.30309	-0.00317	1.30307	-0.00254
1.30162	0.00358	1.30209	-0.00314	1.30206	-0.00224
1.30063	0.00356	1.30108	-0.00304	1.30106	-0.0022
1.29965	0.00336	1.30008	-0.00298	1.30005	-0.00201
1.29865	0.00334	1.29908	-0.00284	1.29905	-0.00192
1.29766	0.00319	1.29808	-0.0027	1.29804	-0.00165
1.29667	0.00316	1.29707	-0.00243	1.29704	-0.00153
1.2957	0.00289	1.29606	-0.0022	1.29603	-0.00127
1.29471	0.00272	1.29506	-0.00229	1.29503	-0.00112
1.29373	0.00261	1.29406	-0.00203	1.29402	-0.000893222
1.29275	0.00236	1.29305	-0.00187	1.29302	-0.000814444
1.29176	0.0023	1.29204	-0.00158	1.29202	-0.000630556
1.29077	0.00214	1.29104	-0.00146	1.29101	-0.000350333
1.28978	0.00205	1.29004	-0.00142	1.29001	-0.000402889
1.28879	0.00202	1.28902	-0.000813548	1.28901	-0.000236444
1.28779	0.002	1.28802	-0.000864409	1.288	-5.25444e-05
1.28679	0.00197	1.28702	-0.000584731	1.287	7.00667e-05
1.28579	0.00203	1.28601	-0.000533871	1.28599	0.000201444
1.28479	0.00198	1.28501	-0.000440645	1.28499	0.000245222
1.28378	0.00212	1.28401	-0.000245806	1.28399	0.000210222
1.28275	0.00234	1.28301	-0.000186452	1.28299	0.000367778
1.28174	0.00252	1.282	-3.38925e-05	1.28199	0.000429111
1.2807	0.00281	1.281	0.000169462	1.28099	0.000297778
1.27969	0.00294	1.27999	0.000194946	1.27999	0.000507889
1.27869	0.00297	1.27899	0.000220323	1.27898	0.000665556
1.27766	0.00321	1.27799	0.00039828	1.27798	0.000700556
1.27665	0.00332	1.27698	0.00055086	1.27698	0.000604222
1.27564	0.00343	1.27598	0.00061871	1.27598	0.000674333
1.27462	0.00362	1.27499	0.000483118	1.27498	0.000683111
1.27362	0.00365	1.27398	0.000711935	1.27398	0.000770667
1.27261	0.0037	1.27298	0.000754301	1.27298	0.000840667
1.27159	0.00391	1.27198	0.000822043	1.27198	0.000858222
1.27058	0.00403	1.27098	0.000864409	1.27097	0.000954556
1.26955	0.0043	1.26998	0.000754301	1.26998	0.000919556
1.26853	0.0045	1.26898	0.000830538	1.26897	0.000928333
1.26752	0.00455	1.26797	0.000915269	1.26797	0.000963333
1.26652	0.00456	1.26697	0.000906774	1.26697	0.00105
1.26552	0.00455	1.26597	0.00102	1.26597	0.00104
1.26451	0.0047	1.26497	0.0011	1.26497	0.00103
1.26352	0.0046	1.26397	0.000974624	1.26397	0.00109
1.26252	0.00458	1.26297	0.000923763	1.26297	0.00122
1.2615	0.00477	1.26197	0.000915269	1.26197	0.00124
1.26051	0.00466	1.26097	0.00103	1.26097	0.00121
1.25951	0.00462	1.25997	0.000983118	1.25997	0.0012
1.25851	0.00466	1.25897	0.001	1.25896	0.00135
1.25751	0.00463	1.25797	0.00107	1.25797	0.00121
1.25651	0.00461	1.25698	0.000872903	1.25697	0.00124
1.25553	0.00446	1.25598	0.000881398	1.25596	0.00137
1.25452	0.0046	1.25497	0.000974624	1.25497	0.00117
1.25353	0.00449	1.25397	0.000923763	1.25397	0.00124
1.25254	0.0044	1.25297	0.00104	1.25296	0.0013
1.25152	0.00456	1.25197	0.00108	1.25197	0.00122
1.25053	0.00446	1.25097	0.000940753	1.25096	0.00136
1.24954	0.00441	1.24997	0.001	1.24996	0.0013
1.24854	0.00439	1.24897	0.000932258	1.24896	0.00136
1.24755	0.00423	1.24798	0.000889892	1.24796	0.00142
1.24655	0.00431	1.24697	0.00094914	1.24696	0.00137
1.24555	0.00423	1.24597	0.000932258	1.24596	0.00135
1.24456	0.00415	1.24497	0.000991613	1.24496	0.0014
1.24356	0.0042	1.24397	0.00108	1.24396	0.00138
1.24257	0.00405	1.24297	0.00102	1.24296	0.00135
1.24158	0.004	1.24197	0.00094914	1.24196	0.00157
1.24058	0.00402	1.24097	0.000966129	1.24096	0.00155
1.2396	0.00383	1.23998	0.000822043	1.23996	0.00144
1.23861	0.0037	1.23898	0.000881398	1.23896	0.00153
1.23761	0.0037	1.23797	0.00102	1.23796	0.00147
1.23662	0.00363	1.23698	0.000779677	1.23696	0.00154
1.23561	0.0037	1.23597	0.000932258	1.23596	0.00152
1.23463	0.00354	1.23497	0.00102	1.23496	0.00154
1.23363	0.00354	1.23398	0.000830538	1.23396	0.00139
1.23263	0.00353	1.23298	0.000881398	1.23296	0.00145
1.23163	0.0035	1.23198	0.000872903	1.23196	0.00144
1.23064	0.00345	1.23098	0.000745806	1.23096	0.00152
1.22965	0.00328	1.22998	0.000788172	1.22996	0.00144
1.22865	0.0033	1.22898	0.000881398	1.22896	0.00158
1.22766	0.00321	1.22798	0.000855914	1.22796	0.00137
1.22668	0.00306	1.22697	0.000898387	1.22696	0.00147
1.22568	0.003	1.22598	0.000762796	1.22596	0.0016
1.22469	0.00294	1.22498	0.000779677	1.22496	0.00159
1.2237	0.00289	1.22398	0.000677957	1.22396	0.00163
1.22271	0.00279	1.22298	0.000737312	1.22296	0.00152
1.22171	0.00279	1.22198	0.000788172	1.22196	0.00141
1.22072	0.0027	1.22098	0.000686452	1.22096	0.00152
1.21972	0.00263	1.21998	0.000677957	1.21996	0.00152
1.21872	0.00264	1.21898	0.000754301	1.21896	0.00152
1.21773	0.00259	1.21798	0.000805161	1.21795	0.00169
1.21674	0.00248	1.21698	0.000864409	1.21696	0.00159
1.21575	0.00241	1.21598	0.000720323	1.21596	0.00156
1.21476	0.00231	1.21499	0.000474624	1.21496	0.00163
1.21377	0.00223	1.21398	0.000813548	1.21395	0.0017
1.21277	0.00218	1.21298	0.000661075	1.21296	0.00161
1.21178	0.00212	1.21198	0.00061871	1.21195	0.00174
1.21079	0.002	1.21098	0.000788172	1.21096	0.00164
1.20979	0.00196	1.20998	0.000830538	1.20996	0.00166
1.20881	0.00183	1.20898	0.000542366	1.20895	0.00185
1.20781	0.00181	1.20798	0.000686452	1.20796	0.00161
1.20682	0.00174	1.20698	0.000703441	1.20696	0.00159
1.20583	0.00166	1.20598	0.000771183	1.20596	0.00165
1.20482	0.00167	1.20498	0.000805161	1.20496	0.00165
1.20384	0.0015	1.20398	0.000762796	1.20396	0.00156
1.20286	0.00135	1.20298	0.000805161	1.20296	0.00165
1.20185	0.0014	1.20198	0.000652581	1.20195	0.00179
1.20086	0.00136	1.20098	0.000737312	1.20096	0.00166
1.19986	0.00136	1.19998	0.000796667	1.19995	0.00176
1.19888	0.00117	1.19898	0.000745806	1.19895	0.00167
1.19788	0.00112	1.19798	0.000754301	1.19796	0.00146
1.19688	0.00118	1.19698	0.000864409	1.19696	0.00162
1.19589	0.00106	1.19598	0.000720323	1.19595	0.00171
1.1949	0.000941026	1.19498	0.000813548	1.19496	0.00163
1.19391	0.000840171	1.19398	0.000745806	1.19395	0.0017
1.19292	0.0008	1.19298	0.000737312	1.19295	0.00173
1.19191	0.00081567	1.19198	0.000686452	1.19195	0.00172
1.19091	0.00085812	1.19098	0.000754301	1.19096	0.0015
1.18992	0.000725926	1.18998	0.000754301	1.18996	0.00159
1.18893	0.000649858	1.18898	0.000881398	1.18896	0.00156
1.18794	0.000604843	1.18798	0.000694946	1.18795	0.00171
1.18694	0.000557835	1.18698	0.000737312	1.18695	0.00177
1.18595	0.000474929	1.18598	0.000694946	1.18595	0.00173
1.18496	0.000407692	1.18498	0.000796667	1.18495	0.00182
1.18395	0.000474929	1.18398	0.000872903	1.18396	0.00162
1.18296	0.000383191	1.18297	0.000915269	1.18295	0.00168
1.18196	0.000378632	1.18198	0.000779677	1.18195	0.00187
1.18097	0.000253191	1.18098	0.00060172	1.18095	0.00181
1.17997	0.000271111	1.17998	0.00066957	1.17995	0.00173
1.17897	0.000324786	1.17898	0.000703441	1.17896	0.00159
1.17797	0.000246467	1.17798	0.000728817	1.17795	0.00183
1.17698	0.000228547	1.17698	0.000661075	1.17695	0.00172
1.17598	0.000179259	1.17598	0.000847527	1.17595	0.00175
1.17499	0.000136667	1.17498	0.000881398	1.17496	0.00163
1.17399	0.000127721	1.17397	0.000898387	1.17395	0.0018
1.17299	5.82621e-05	1.17298	0.000839032	1.17296	0.00165
1.172	2.6886e-05	1.17198	0.000855914	1.17196	0.00163
1.171	-6.7208e-06	1.17098	0.000796667	1.17095	0.00173
1.17001	-5.15385e-05	1.16998	0.000872903	1.16995	0.00183
1.16901	-5.82621e-05	1.16898	0.000711935	1.16895	0.00177
1.16801	-0.000105299	1.16798	0.000779677	1.16795	0.0017
1.16702	-0.000177009	1.16697	0.00094914	1.16695	0.00167
1.16602	-0.000235271	1.16597	0.000906774	1.16595	0.00187
1.16502	-0.000221823	1.16498	0.000805161	1.16495	0.0018
1.16403	-0.000237493	1.16398	0.000839032	1.16395	0.00179
1.16303	-0.000253191	1.16298	0.000855914	1.16295	0.00182
1.16203	-0.00025094	1.16197	0.000940753	1.16195	0.00187
1.16103	-0.000306838	1.16097	0.000923763	1.16095	0.0017
1.16003	-0.000304843	1.15997	0.000957634	1.15995	0.00182
1.15903	-0.000322507	1.15897	0.000974624	1.15895	0.00187
1.15803	-0.000327066	1.15797	0.000906774	1.15795	0.00175
1.15704	-0.000378632	1.15698	0.000872903	1.15695	0.00178
1.15604	-0.00041453	1.15598	0.000839032	1.15595	0.00174
1.15505	-0.000474929	1.15497	0.000974624	1.15495	0.00188
1.15405	-0.00047265	1.15398	0.000839032	1.15395	0.00181
1.15305	-0.000488319	1.15297	0.000983118	1.15295	0.0018
1.15205	-0.000468376	1.15197	0.00114	1.15195	0.00183
1.15105	-0.000461538	1.15097	0.000991613	1.15095	0.00178
1.15004	-0.000365242	1.14997	0.00101	1.14995	0.00191
1.14904	-0.00038547	1.14897	0.000991613	1.14895	0.00183
1.14804	-0.000423362	1.14797	0.00094914	1.14795	0.0018
1.14704	-0.000423362	1.14697	0.00109	1.14695	0.00187
1.14605	-0.000430199	1.14597	0.00114	1.14595	0.00188
1.14505	-0.000470655	1.14497	0.00111	1.14495	0.00174
1.14405	-0.000470655	1.14397	0.00114	1.14395	0.00176
1.14305	-0.000474929	1.14297	0.00107	1.14295	0.00187
1.14205	-0.000504274	1.14197	0.00109	1.14195	0.00198
1.14105	-0.000506268	1.14097	0.00106	1.14095	0.00183
1.14005	-0.000499715	1.13997	0.000983118	1.13995	0.00183
1.13906	-0.000524217	1.13897	0.00104	1.13895	0.00184
1.13805	-0.000504274	1.13797	0.00108	1.13795	0.00187
1.13705	-0.000459259	1.13697	0.00114	1.13695	0.00201
1.13605	-0.000470655	1.13597	0.00108	1.13595	0.00183
1.13505	-0.000481766	1.13497	0.00111	1.13495	0.00174
1.13405	-0.000497436	1.13397	0.00114	1.13395	0.00195
1.13305	-0.000481766	1.13297	0.00111	1.13294	0.00207
1.13205	-0.000454701	1.13197	0.00112	1.13194	0.0021
1.13105	-0.000497436	1.13097	0.00101	1.13095	0.00191
1.13005	-0.000501994	1.12997	0.000974624	1.12995	0.00181
1.12905	-0.000515385	1.12897	0.00113	1.12895	0.00178
1.12805	-0.000504274	1.12797	0.00094914	1.12795	0.00174
1.12705	-0.000434758	1.12697	0.00113	1.12695	0.0018
1.12605	-0.000474929	1.12597	0.00118	1.12595	0.00186
1.12505	-0.000477208	1.12497	0.00104	1.12494	0.00215
1.12405	-0.000515385	1.12397	0.00116	1.12395	0.00195
1.12305	-0.000441311	1.12297	0.00101	1.12295	0.00175
1.12205	-0.000452707	1.12197	0.00114	1.12195	0.00185
1.12104	-0.00038547	1.12097	0.00125	1.12095	0.00197
1.12004	-0.000387749	1.11996	0.00132	1.11995	0.002
1.11904	-0.000405413	1.11897	0.00118	1.11895	0.0019
1.11804	-0.000365242	1.11797	0.00124	1.11795	0.00185
1.11704	-0.000409972	1.11697	0.00117	1.11695	0.00201
1.11604	-0.000416809	1.11597	0.00108	1.11595	0.00187
1.11505	-0.00044359	1.11496	0.0013	1.11495	0.00189
1.11405	-0.000486325	1.11396	0.00136	1.11395	0.0019
1.11305	-0.000466097	1.11296	0.00129	1.11295	0.00187
1.11205	-0.000474929	1.11197	0.00116	1.11195	0.00201
1.11105	-0.000470655	1.11097	0.00125	1.11095	0.00189
1.11004	-0.000412251	1.10997	0.00117	1.10995	0.00167
1.10904	-0.00040114	1.10897	0.00124	1.10895	0.00193
1.10804	-0.000378632	1.10796	0.00128	1.10795	0.00201
1.10704	-0.000389744	1.10696	0.00141	1.10695	0.00198
1.10604	-0.00038547	1.10596	0.00126	1.10595	0.00202
1.10504	-0.000380912	1.10497	0.00125	1.10495	0.00194
1.10404	-0.000394302	1.10396	0.00131	1.10395	0.00189
1.10305	-0.00044359	1.10297	0.00115	1.10295	0.00193
1.10205	-0.000430199	1.10196	0.00142	1.10195	0.00193
1.10104	-0.000394302	1.10096	0.00142	1.10095	0.00181
1.10004	-0.000374074	1.09996	0.00128	1.09995	0.00201
1.09903	-0.000329345	1.09897	0.00111	1.09895	0.00199
1.09804	-0.000338462	1.09796	0.00136	1.09795	0.00171
1.09704	-0.000409972	1.09697	0.00125	1.09695	0.00187
1.09604	-0.000387749	1.09596	0.00143	1.09595	0.00191
1.09504	-0.000374074	1.09496	0.00147	1.09495	0.00199
1.09404	-0.000374074	1.09396	0.0014	1.09395	0.00172
1.09304	-0.000351852	1.09296	0.00131	1.09295	0.00187
1.09204	-0.000369801	1.09196	0.00147	1.09194	0.00213
1.09104	-0.000392023	1.09096	0.00128	1.09095	0.00193
1.09004	-0.000356125	1.08996	0.00144	1.08994	0.00209
1.08904	-0.000378632	1.08896	0.00141	1.08895	0.00194
1.08804	-0.000383191	1.08796	0.00132	1.08795	0.00198
1.08704	-0.000376353	1.08697	0.00124	1.08695	0.00187
1.08604	-0.000378632	1.08596	0.00133	1.08595	0.00195
1.08504	-0.000349573	1.08496	0.00128	1.08495	0.00199
1.08404	-0.000378632	1.08396	0.00133	1.08395	0.00201
1.08304	-0.000392023	1.08296	0.00131	1.08295	0.00187
1.08204	-0.000367521	1.08196	0.00142	1.08195	0.00197
1.08104	-0.000396581	1.08097	0.00125	1.08094	0.00208
1.08004	-0.000354131	1.07997	0.00123	1.07995	0.00197
1.07904	-0.00040114	1.07896	0.00131	1.07895	0.00195
1.07804	-0.000362963	1.07796	0.00142	1.07795	0.00192
1.07704	-0.000405413	1.07696	0.00145	1.07694	0.00209
1.07604	-0.00038547	1.07596	0.00145	1.07595	0.0019
1.07504	-0.000374074	1.07496	0.0015	1.07495	0.00186
1.07404	-0.000365242	1.07396	0.00136	1.07395	0.00194
1.07304	-0.000387749	1.07297	0.00121	1.07295	0.00184
1.07204	-0.000387749	1.07196	0.00137	1.07195	0.00183
1.07104	-0.000369801	1.07096	0.00139	1.07095	0.00195
1.07004	-0.000380912	1.06996	0.00141	1.06995	0.00187
1.06904	-0.000380912	1.06896	0.00147	1.06895	0.00179
1.06804	-0.000392023	1.06796	0.00145	1.06795	0.00203
1.06704	-0.000365242	1.06696	0.00147	1.06694	0.00204
1.06604	-0.000374074	1.06596	0.00153	1.06594	0.00213
1.06504	-0.000394302	1.06496	0.00132	1.06495	0.002
1.06405	-0.00042792	1.06396	0.00145	1.06395	0.00191
1.06305	-0.000432479	1.06296	0.00136	1.06295	0.00198
1.06205	-0.000461538	1.06196	0.00136	1.06194	0.00209
1.06105	-0.000450427	1.06096	0.00136	1.06095	0.00184
1.06005	-0.000439031	1.05996	0.00151	1.05995	0.00193
1.05904	-0.000412251	1.05896	0.00156	1.05895	0.00197
1.05804	-0.00038547	1.05795	0.00164	1.05794	0.00234
1.05704	-0.000387749	1.05696	0.00147	1.05695	0.00196
1.05604	-0.000394302	1.05596	0.00138	1.05595	0.00192
1.05505	-0.000468376	1.05496	0.00148	1.05494	0.00206
1.05405	-0.000488319	1.05396	0.00154	1.05395	0.00188
1.05305	-0.000466097	1.05295	0.00164	1.05295	0.00201
1.05205	-0.000463818	1.05196	0.00147	1.05194	0.00208
1.05105	-0.000441311	1.05096	0.00142	1.05095	0.00196
1.05005	-0.000454701	1.04996	0.00147	1.04995	0.00198
1.04905	-0.00045698	1.04896	0.00144	1.04895	0.002
1.04805	-0.000448148	1.04796	0.00154	1.04794	0.00208
1.04705	-0.000470655	1.04696	0.00145	1.04695	0.00198
1.04605	-0.000461538	1.04596	0.00158	1.04595	0.00193
1.04505	-0.000484046	1.04496	0.00151	1.04495	0.00197
1.04405	-0.000441311	1.04396	0.00143	1.04395	0.00196
1.04305	-0.000466097	1.04296	0.00139	1.04295	0.00181
1.04205	-0.000519943	1.04196	0.00153	1.04195	0.00194
1.04105	-0.000499715	1.04096	0.0015	1.04094	0.0021
1.04005	-0.00045698	1.03996	0.00152	1.03995	0.00202
1.03905	-0.00042792	1.03896	0.00151	1.03894	0.00207
1.03804	-0.000425641	1.03796	0.00144	1.03794	0.00208
1.03705	-0.000479487	1.03696	0.00138	1.03694	0.00218
1.03605	-0.000479487	1.03596	0.00151	1.03595	0.00201
1.03504	-0.00041453	1.03496	0.00142	1.03495	0.00193
1.03405	-0.000448148	1.03396	0.00157	1.03394	0.00206
1.03305	-0.000441311	1.03296	0.00153	1.03295	0.00187
1.03205	-0.000454701	1.03195	0.00164	1.03195	0.00194
1.03105	-0.000437037	1.03095	0.00166	1.03095	0.00194

## Sheet: Figure 2b
Ir1/Ni LDH-T	Ir1/Ni LDH-V	Ni LDH
310	380	390

## Sheet: Figure 2c
Ir1/Ni LDH-T	Ir1/Ni LDH-V	Ni LDH
0.48262	0.0933	0.04214

## Sheet: Figure 2d
	Ir1/Ni LDH-T		fitting		Ir1/Ni LDH-V		fitting		Ni LDH		fitting
2.50666	0.3073	1.49938	0.2681	1.50014	0.33346	0.50228	0.27055	1.51366	0.35419	0.51114	0.29341
2.50167	0.30729	1.50039	0.26814	1.49011	0.33265	0.50327	0.27062	1.50364	0.35339	0.51214	0.29347
2.49693	0.30722	1.5014	0.26818	1.47889	0.33187	0.50427	0.27068	1.49276	0.3526	0.51315	0.29353
2.49136	0.3073	1.50241	0.26822	1.46785	0.33107	0.50527	0.27074	1.48144	0.35182	0.51415	0.29359
2.48619	0.30729	1.50341	0.26826	1.4567	0.33027	0.50627	0.2708	1.47015	0.35103	0.51515	0.29365
2.48208	0.30707	1.50442	0.2683	1.44543	0.32947	0.50727	0.27086	1.45939	0.35022	0.51616	0.29371
2.47696	0.30703	1.50543	0.26835	1.43279	0.32869	0.50827	0.27093	1.44767	0.34943	0.51716	0.29377
2.47243	0.30687	1.50644	0.26839	1.42124	0.32788	0.50927	0.27099	1.43634	0.34863	0.51817	0.29382
2.46818	0.30665	1.50745	0.26843	1.41031	0.32706	0.51027	0.27105	1.4247	0.34782	0.51917	0.29388
2.46439	0.30634	1.50846	0.26847	1.39813	0.32625	0.51127	0.27111	1.4133	0.34701	0.52017	0.29394
2.45939	0.30624	1.50946	0.26851	1.38561	0.32544	0.51226	0.27117	1.40102	0.3462	0.52118	0.294
2.45366	0.30626	1.51047	0.26855	1.3725	0.32463	0.51326	0.27124	1.38798	0.3454	0.52218	0.29406
2.44905	0.30607	1.51148	0.26859	1.36026	0.32381	0.51426	0.2713	1.37536	0.34459	0.52318	0.29412
2.44422	0.30591	1.51249	0.26863	1.34787	0.32299	0.51526	0.27136	1.36257	0.34378	0.52419	0.29418
2.43916	0.30578	1.5135	0.26867	1.33535	0.32216	0.51626	0.27142	1.35003	0.34296	0.52519	0.29424
2.43439	0.30559	1.51451	0.26872	1.32176	0.32134	0.51726	0.27149	1.33779	0.34212	0.52619	0.2943
2.42939	0.30543	1.51551	0.26876	1.30845	0.32051	0.51826	0.27155	1.32451	0.3413	0.5272	0.29436
2.42397	0.30533	1.51652	0.2688	1.29544	0.31967	0.51926	0.27161	1.31175	0.34047	0.5282	0.29441
2.4183	0.30526	1.51753	0.26884	1.2833	0.31882	0.52025	0.27167	1.29934	0.33962	0.5292	0.29447
2.41218	0.30525	1.51854	0.26888	1.27003	0.31797	0.52125	0.27173	1.28606	0.33878	0.53021	0.29453
2.40692	0.30509	1.51955	0.26892	1.25634	0.31713	0.52225	0.2718	1.27364	0.33793	0.53121	0.29459
2.40159	0.30493	1.52056	0.26896	1.24304	0.31628	0.52325	0.27186	1.26034	0.33708	0.53221	0.29465
2.39659	0.30471	1.52156	0.269	1.22988	0.31542	0.52425	0.27192	1.24852	0.33622	0.53322	0.29471
2.39172	0.30446	1.52257	0.26904	1.21602	0.31456	0.52525	0.27198	1.23581	0.33535	0.53422	0.29477
2.3866	0.30424	1.52358	0.26908	1.20261	0.3137	0.52625	0.27204	1.22156	0.3345	0.53522	0.29483
2.38101	0.30408	1.52459	0.26913	1.18846	0.31283	0.52725	0.27211	1.20772	0.33364	0.53623	0.29489
2.37577	0.30386	1.5256	0.26917	1.17448	0.31197	0.52825	0.27217	1.19436	0.33278	0.53723	0.29495
2.37025	0.30367	1.52661	0.26921	1.1597	0.3111	0.52924	0.27223	1.18089	0.33191	0.53824	0.295
2.36382	0.3036	1.52761	0.26925	1.14544	0.31023	0.53024	0.27229	1.16797	0.33102	0.53924	0.29506
2.35878	0.30332	1.52862	0.26929	1.13176	0.30934	0.53124	0.27235	1.15331	0.33016	0.54024	0.29512
2.3524	0.30322	1.52963	0.26933	1.1169	0.30847	0.53224	0.27242	1.13848	0.32929	0.54125	0.29518
2.34657	0.30303	1.53064	0.26937	1.10228	0.30758	0.53324	0.27248	1.12421	0.32841	0.54225	0.29524
2.34154	0.30272	1.53165	0.26941	1.08833	0.30669	0.53424	0.27254	1.10947	0.32753	0.54325	0.2953
2.33557	0.30253	1.53265	0.26945	1.07229	0.30581	0.53524	0.2726	1.09381	0.32665	0.54426	0.29536
2.32996	0.30228	1.53366	0.2695	1.05859	0.30491	0.53624	0.27267	1.07797	0.32577	0.54526	0.29542
2.32405	0.30206	1.53467	0.26954	1.04314	0.30402	0.53724	0.27273	1.06321	0.32488	0.54626	0.29548
2.31783	0.30187	1.53568	0.26958	1.02893	0.30311	0.53823	0.27279	1.04879	0.32398	0.54727	0.29554
2.31246	0.30156	1.53669	0.26962	1.01443	0.30221	0.53923	0.27285	1.0336	0.32308	0.54827	0.29559
2.30583	0.3014	1.5377	0.26966	0.9999	0.3013	0.54023	0.27291	1.01791	0.32219	0.54927	0.29565
2.2991	0.30124	1.5387	0.2697	0.98418	0.3004	0.54123	0.27298	1.00221	0.32129	0.55028	0.29571
2.29299	0.30099	1.53971	0.26974	0.96931	0.29948	0.54223	0.27304	0.98593	0.32039	0.55128	0.29577
2.2873	0.30068	1.54072	0.26978	0.95279	0.29858	0.54323	0.2731	0.96967	0.31948	0.55228	0.29583
2.28154	0.30037	1.54173	0.26982	0.9364	0.29767	0.54423	0.27316	0.95274	0.31858	0.55329	0.29589
2.27467	0.30018	1.54274	0.26986	0.92128	0.29675	0.54523	0.27322	0.93718	0.31766	0.55429	0.29595
2.26769	0.29999	1.54375	0.26991	0.90735	0.29582	0.54623	0.27329	0.92024	0.31675	0.5553	0.29601
2.2614	0.29971	1.54475	0.26995	0.89209	0.29489	0.54722	0.27335	0.90351	0.31584	0.5563	0.29607
2.25688	0.29922	1.54576	0.26999	0.87545	0.29397	0.54822	0.27341	0.88768	0.31492	0.5573	0.29613
2.25204	0.29876	1.54677	0.27003	0.86034	0.29304	0.54922	0.27347	0.87066	0.314	0.55831	0.29618
2.24551	0.29848	1.54778	0.27007	0.84462	0.29211	0.55022	0.27353	0.85404	0.31307	0.55931	0.29624
2.2386	0.29823	1.54879	0.27011	0.82995	0.29117	0.55122	0.2736	0.83661	0.31215	0.56031	0.2963
2.23102	0.29804	1.5498	0.27015	0.81432	0.29024	0.55222	0.27366	0.81903	0.31122	0.56132	0.29636
2.22358	0.29782	1.5508	0.27019	0.79865	0.2893	0.55322	0.27372	0.80293	0.31028	0.56232	0.29642
2.21631	0.29757	1.55181	0.27023	0.78319	0.28836	0.55422	0.27378	0.7858	0.30935	0.56332	0.29648
2.20922	0.29729	1.55282	0.27028	0.76757	0.28742	0.55522	0.27385	0.76773	0.30842	0.56433	0.29654
2.2017	0.29704	1.55383	0.27032	0.75324	0.28647	0.55621	0.27391	0.74922	0.30748	0.56533	0.2966
2.19405	0.29679	1.55484	0.27036	0.73719	0.28553	0.55721	0.27397	0.7323	0.30654	0.56633	0.29666
2.18627	0.29654	1.55585	0.2704	0.72437	0.28457	0.55821	0.27403	0.71554	0.3056	0.56734	0.29672
2.17866	0.29626	1.55685	0.27044	0.70814	0.28362	0.55921	0.27409	0.69626	0.30466	0.56834	0.29677
2.17124	0.29595	1.55786	0.27048	0.69187	0.28267	0.56021	0.27416	0.67781	0.30371	0.56934	0.29683
2.16369	0.29564	1.55887	0.27052	0.67953	0.28171	0.56121	0.27422	0.66002	0.30277	0.57035	0.29689
2.15668	0.29527	1.55988	0.27056	0.66265	0.28076	0.56221	0.27428	0.64301	0.30181	0.57135	0.29695
2.14888	0.29496	1.56089	0.2706	0.64836	0.2798	0.56321	0.27434	0.62474	0.30086	0.57236	0.29701
2.14093	0.29465	1.5619	0.27064	0.63481	0.27884	0.56421	0.2744	0.60674	0.29991	0.57336	0.29707
2.13318	0.29431	1.5629	0.27069	0.61851	0.27788	0.5652	0.27447	0.58421	0.29896	0.57436	0.29713
2.12458	0.29403	1.56391	0.27073	0.60626	0.27691	0.5662	0.27453	0.5682	0.298	0.57537	0.29719
2.11616	0.29372	1.56492	0.27077	0.58746	0.27596	0.5672	0.27459	0.5475	0.29705	0.57637	0.29725
2.10796	0.29338	1.56593	0.27081	0.57583	0.27498	0.5682	0.27465	0.5292	0.29609	0.57737	0.29731
2.10037	0.29298	1.56694	0.27085	0.56031	0.27402	0.5692	0.27471	0.51114	0.29512	0.57838	0.29736
2.09186	0.29264	1.56794	0.27089	0.54421	0.27305	0.5702	0.27478			0.57938	0.29742
2.08279	0.29233	1.56895	0.27093	0.52934	0.27209	0.5712	0.27484			0.58038	0.29748
2.07433	0.29196	1.56996	0.27097	0.51705	0.27111	0.5722	0.2749			0.58139	0.29754
2.0657	0.29159	1.57097	0.27101	0.50228	0.27014	0.5732	0.27496			0.58239	0.2976
2.0569	0.29122	1.57198	0.27106			0.57419	0.27503			0.58339	0.29766
2.04792	0.29085	1.57299	0.2711			0.57519	0.27509			0.5844	0.29772
2.03888	0.29047	1.57399	0.27114			0.57619	0.27515			0.5854	0.29778
2.02929	0.29012	1.575	0.27118			0.57719	0.27521			0.5864	0.29784
2.01962	0.28975	1.57601	0.27122			0.57819	0.27527			0.58741	0.2979
2.01049	0.28934	1.57702	0.27126			0.57919	0.27534			0.58841	0.29795
2.00101	0.28894	1.57803	0.2713			0.58019	0.2754			0.58942	0.29801
1.99132	0.28853	1.57904	0.27134			0.58119	0.27546			0.59042	0.29807
1.98132	0.28814	1.58004	0.27138			0.58218	0.27552			0.59142	0.29813
1.97179	0.2877	1.58105	0.27142			0.58318	0.27558			0.59243	0.29819
1.96116	0.28731	1.58206	0.27147			0.58418	0.27565			0.59343	0.29825
1.95085	0.28689	1.58307	0.27151			0.58518	0.27571			0.59443	0.29831
1.94063	0.28645	1.58408	0.27155			0.58618	0.27577			0.59544	0.29837
1.92942	0.28605	1.58509	0.27159			0.58718	0.27583			0.59644	0.29843
1.91902	0.28559	1.58609	0.27163			0.58818	0.27589			0.59744	0.29848
1.90795	0.28516	1.5871	0.27167			0.58918	0.27596			0.59845	0.29854
1.89677	0.28471	1.58811	0.27171			0.59018	0.27602			0.59945	0.2986
1.88605	0.28423	1.58912	0.27175			0.59117	0.27608			0.60045	0.29866
1.8748	0.28376	1.59013	0.27179			0.59217	0.27614			0.60146	0.29872
1.86293	0.28331	1.59114	0.27184			0.59317	0.27621			0.60246	0.29878
1.85133	0.28283	1.59214	0.27188			0.59417	0.27627			0.60346	0.29884
1.83948	0.28234	1.59315	0.27192			0.59517	0.27633			0.60447	0.2989
1.82744	0.28185	1.59416	0.27196			0.59617	0.27639			0.60547	0.29896
1.81617	0.28132	1.59517	0.272			0.59717	0.27645			0.60648	0.29902
1.80338	0.28083	1.59618	0.27204			0.59817	0.27652			0.60748	0.29907
1.7913	0.2803	1.59718	0.27208			0.59917	0.27658			0.60848	0.29913
1.77968	0.27974	1.59819	0.27212			0.60016	0.27664			0.60949	0.29919
1.76732	0.2792	1.5992	0.27216			0.60116	0.2767			0.61049	0.29925
1.75452	0.27866	1.60021	0.27221			0.60216	0.27676			0.61149	0.29931
1.74203	0.27809	1.60122	0.27225			0.60316	0.27683			0.6125	0.29937
1.72871	0.27754	1.60223	0.27229			0.60416	0.27689			0.6135	0.29943
1.71526	0.27698	1.60323	0.27233			0.60516	0.27695			0.6145	0.29949
1.70281	0.27638	1.60424	0.27237			0.60616	0.27701			0.61551	0.29955
1.69029	0.27577	1.60525	0.27241			0.60716	0.27707			0.61651	0.29961
1.67649	0.27518	1.60626	0.27245			0.60816	0.27714			0.61751	0.29966
1.66328	0.27457	1.60727	0.27249			0.60915	0.2772			0.61852	0.29972
1.65085	0.27392	1.60828	0.27253			0.61015	0.27726			0.61952	0.29978
1.63649	0.27331	1.60928	0.27257			0.61115	0.27732			0.62052	0.29984
1.6229	0.27267	1.61029	0.27262			0.61215	0.27739			0.62153	0.2999
1.61019	0.272	1.6113	0.27266			0.61315	0.27745			0.62253	0.29996
1.5966	0.27134	1.61231	0.2727			0.61415	0.27751			0.62354	0.30002
1.58358	0.27065	1.61332	0.27274			0.61515	0.27757			0.62454	0.30008
1.56937	0.26998	1.61433	0.27278			0.61615	0.27763			0.62554	0.30014
1.55523	0.2693	1.61533	0.27282			0.61715	0.2777			0.62655	0.3002
1.54144	0.26861	1.61634	0.27286			0.61814	0.27776			0.62755	0.30025
1.52777	0.2679	1.61735	0.2729			0.61914	0.27782			0.62855	0.30031
1.5141	0.26718	1.61836	0.27294			0.62014	0.27788			0.62956	0.30037
1.49938	0.26647	1.61937	0.27299			0.62114	0.27794			0.63056	0.30043
		1.62038	0.27303			0.62214	0.27801			0.63156	0.30049
		1.62138	0.27307			0.62314	0.27807			0.63257	0.30055
		1.62239	0.27311			0.62414	0.27813			0.63357	0.30061
		1.6234	0.27315			0.62514	0.27819			0.63457	0.30067
		1.62441	0.27319			0.62614	0.27825			0.63558	0.30073
		1.62542	0.27323			0.62713	0.27832			0.63658	0.30079
		1.62643	0.27327			0.62813	0.27838			0.63758	0.30084
		1.62743	0.27331			0.62913	0.27844			0.63859	0.3009
		1.62844	0.27335			0.63013	0.2785			0.63959	0.30096
		1.62945	0.2734			0.63113	0.27856			0.6406	0.30102
		1.63046	0.27344			0.63213	0.27863			0.6416	0.30108
		1.63147	0.27348			0.63313	0.27869			0.6426	0.30114
		1.63247	0.27352			0.63413	0.27875			0.64361	0.3012
		1.63348	0.27356			0.63512	0.27881			0.64461	0.30126
		1.63449	0.2736			0.63612	0.27888			0.64561	0.30132
		1.6355	0.27364			0.63712	0.27894			0.64662	0.30138
		1.63651	0.27368			0.63812	0.279			0.64762	0.30143
		1.63752	0.27372			0.63912	0.27906			0.64862	0.30149
		1.63852	0.27377			0.64012	0.27912			0.64963	0.30155
		1.63953	0.27381			0.64112	0.27919			0.65063	0.30161
		1.64054	0.27385			0.64212	0.27925			0.65163	0.30167
		1.64155	0.27389			0.64312	0.27931			0.65264	0.30173
		1.64256	0.27393			0.64411	0.27937			0.65364	0.30179
		1.64357	0.27397			0.64511	0.27943			0.65464	0.30185
		1.64457	0.27401			0.64611	0.2795			0.65565	0.30191
		1.64558	0.27405			0.64711	0.27956			0.65665	0.30197
		1.64659	0.27409			0.64811	0.27962			0.65765	0.30202
		1.6476	0.27413			0.64911	0.27968			0.65866	0.30208
		1.64861	0.27418			0.65011	0.27974			0.65966	0.30214
		1.64962	0.27422			0.65111	0.27981			0.66067	0.3022
		1.65062	0.27426			0.65211	0.27987			0.66167	0.30226
		1.65163	0.2743			0.6531	0.27993			0.66267	0.30232
		1.65264	0.27434			0.6541	0.27999			0.66368	0.30238
		1.65365	0.27438			0.6551	0.28006			0.66468	0.30244
		1.65466	0.27442			0.6561	0.28012			0.66568	0.3025
		1.65567	0.27446			0.6571	0.28018			0.66669	0.30256
		1.65667	0.2745			0.6581	0.28024			0.66769	0.30261
		1.65768	0.27455			0.6591	0.2803			0.66869	0.30267
		1.65869	0.27459			0.6601	0.28037			0.6697	0.30273
		1.6597	0.27463			0.6611	0.28043			0.6707	0.30279
		1.66071	0.27467			0.66209	0.28049			0.6717	0.30285
		1.66171	0.27471			0.66309	0.28055			0.67271	0.30291
		1.66272	0.27475			0.66409	0.28061			0.67371	0.30297
		1.66373	0.27479			0.66509	0.28068			0.67471	0.30303
		1.66474	0.27483			0.66609	0.28074			0.67572	0.30309
		1.66575	0.27487			0.66709	0.2808			0.67672	0.30315
		1.66676	0.27491			0.66809	0.28086			0.67773	0.3032
		1.66776	0.27496			0.66909	0.28092			0.67873	0.30326
		1.66877	0.275			0.67009	0.28099			0.67973	0.30332
		1.66978	0.27504			0.67108	0.28105			0.68074	0.30338
		1.67079	0.27508			0.67208	0.28111			0.68174	0.30344
		1.6718	0.27512			0.67308	0.28117			0.68274	0.3035
		1.67281	0.27516			0.67408	0.28124			0.68375	0.30356
		1.67381	0.2752			0.67508	0.2813			0.68475	0.30362
		1.67482	0.27524			0.67608	0.28136			0.68575	0.30368
		1.67583	0.27528			0.67708	0.28142			0.68676	0.30374
		1.67684	0.27533			0.67808	0.28148			0.68776	0.30379
		1.67785	0.27537			0.67908	0.28155			0.68876	0.30385
		1.67886	0.27541			0.68007	0.28161			0.68977	0.30391
		1.67986	0.27545			0.68107	0.28167			0.69077	0.30397
		1.68087	0.27549			0.68207	0.28173			0.69177	0.30403
		1.68188	0.27553			0.68307	0.28179			0.69278	0.30409
		1.68289	0.27557			0.68407	0.28186			0.69378	0.30415
		1.6839	0.27561			0.68507	0.28192			0.69479	0.30421
		1.68491	0.27565			0.68607	0.28198			0.69579	0.30427
		1.68591	0.27569			0.68707	0.28204			0.69679	0.30433
		1.68692	0.27574			0.68806	0.2821			0.6978	0.30438
		1.68793	0.27578			0.68906	0.28217			0.6988	0.30444
		1.68894	0.27582			0.69006	0.28223			0.6998	0.3045
		1.68995	0.27586			0.69106	0.28229			0.70081	0.30456
		1.69096	0.2759			0.69206	0.28235			0.70181	0.30462
		1.69196	0.27594			0.69306	0.28242			0.70281	0.30468
		1.69297	0.27598			0.69406	0.28248			0.70382	0.30474
		1.69398	0.27602			0.69506	0.28254			0.70482	0.3048
		1.69499	0.27606			0.69606	0.2826			0.70582	0.30486
		1.696	0.27611			0.69705	0.28266			0.70683	0.30492
		1.697	0.27615			0.69805	0.28273			0.70783	0.30497
		1.69801	0.27619			0.69905	0.28279			0.70883	0.30503
		1.69902	0.27623			0.70005	0.28285			0.70984	0.30509
		1.70003	0.27627			0.70105	0.28291			0.71084	0.30515
		1.70104	0.27631			0.70205	0.28297			0.71185	0.30521
		1.70205	0.27635			0.70305	0.28304			0.71285	0.30527
		1.70305	0.27639			0.70405	0.2831			0.71385	0.30533
		1.70406	0.27643			0.70505	0.28316			0.71486	0.30539
		1.70507	0.27648			0.70604	0.28322			0.71586	0.30545
		1.70608	0.27652			0.70704	0.28328			0.71686	0.30551
		1.70709	0.27656			0.70804	0.28335			0.71787	0.30556
		1.7081	0.2766			0.70904	0.28341			0.71887	0.30562
		1.7091	0.27664			0.71004	0.28347			0.71987	0.30568
		1.71011	0.27668			0.71104	0.28353			0.72088	0.30574
		1.71112	0.27672			0.71204	0.2836			0.72188	0.3058
		1.71213	0.27676			0.71304	0.28366			0.72288	0.30586
		1.71314	0.2768			0.71404	0.28372			0.72389	0.30592
		1.71415	0.27684			0.71503	0.28378			0.72489	0.30598
		1.71515	0.27689			0.71603	0.28384			0.72589	0.30604
		1.71616	0.27693			0.71703	0.28391			0.7269	0.3061
		1.71717	0.27697			0.71803	0.28397			0.7279	0.30615
		1.71818	0.27701			0.71903	0.28403			0.72891	0.30621
		1.71919	0.27705			0.72003	0.28409			0.72991	0.30627
		1.7202	0.27709			0.72103	0.28415			0.73091	0.30633
		1.7212	0.27713			0.72203	0.28422			0.73192	0.30639
		1.72221	0.27717			0.72303	0.28428			0.73292	0.30645
		1.72322	0.27721			0.72402	0.28434			0.73392	0.30651
		1.72423	0.27726			0.72502	0.2844			0.73493	0.30657
		1.72524	0.2773			0.72602	0.28446			0.73593	0.30663
		1.72625	0.27734			0.72702	0.28453			0.73693	0.30669
		1.72725	0.27738			0.72802	0.28459			0.73794	0.30674
		1.72826	0.27742			0.72902	0.28465			0.73894	0.3068
		1.72927	0.27746			0.73002	0.28471			0.73994	0.30686
		1.73028	0.2775			0.73102	0.28478			0.74095	0.30692
		1.73129	0.27754			0.73202	0.28484			0.74195	0.30698
		1.73229	0.27758			0.73301	0.2849			0.74295	0.30704
		1.7333	0.27762			0.73401	0.28496			0.74396	0.3071
		1.73431	0.27767			0.73501	0.28502			0.74496	0.30716
		1.73532	0.27771			0.73601	0.28509			0.74597	0.30722
		1.73633	0.27775			0.73701	0.28515			0.74697	0.30728
		1.73734	0.27779			0.73801	0.28521			0.74797	0.30733
		1.73834	0.27783			0.73901	0.28527			0.74898	0.30739
		1.73935	0.27787			0.74001	0.28533			0.74998	0.30745
		1.74036	0.27791			0.741	0.2854			0.75098	0.30751
		1.74137	0.27795			0.742	0.28546			0.75199	0.30757
		1.74238	0.27799			0.743	0.28552			0.75299	0.30763
		1.74339	0.27804			0.744	0.28558			0.75399	0.30769
		1.74439	0.27808			0.745	0.28564			0.755	0.30775
		1.7454	0.27812			0.746	0.28571			0.756	0.30781
		1.74641	0.27816			0.747	0.28577			0.757	0.30787
		1.74742	0.2782			0.748	0.28583			0.75801	0.30792
		1.74843	0.27824			0.749	0.28589			0.75901	0.30798
		1.74944	0.27828			0.74999	0.28596			0.76001	0.30804
		1.75044	0.27832			0.75099	0.28602			0.76102	0.3081
		1.75145	0.27836			0.75199	0.28608			0.76202	0.30816
		1.75246	0.2784			0.75299	0.28614			0.76303	0.30822
		1.75347	0.27845			0.75399	0.2862			0.76403	0.30828
		1.75448	0.27849			0.75499	0.28627			0.76503	0.30834
		1.75549	0.27853			0.75599	0.28633			0.76604	0.3084
		1.75649	0.27857			0.75699	0.28639			0.76704	0.30846
		1.7575	0.27861			0.75799	0.28645			0.76804	0.30851
		1.75851	0.27865			0.75898	0.28651			0.76905	0.30857
		1.75952	0.27869			0.75998	0.28658			0.77005	0.30863
		1.76053	0.27873			0.76098	0.28664			0.77105	0.30869
		1.76153	0.27877			0.76198	0.2867			0.77206	0.30875
		1.76254	0.27882			0.76298	0.28676			0.77306	0.30881
		1.76355	0.27886			0.76398	0.28682			0.77406	0.30887
		1.76456	0.2789			0.76498	0.28689			0.77507	0.30893
		1.76557	0.27894			0.76598	0.28695			0.77607	0.30899
		1.76658	0.27898			0.76698	0.28701			0.77707	0.30905
		1.76758	0.27902			0.76797	0.28707			0.77808	0.3091
		1.76859	0.27906			0.76897	0.28713			0.77908	0.30916
		1.7696	0.2791			0.76997	0.2872			0.78008	0.30922
		1.77061	0.27914			0.77097	0.28726			0.78109	0.30928
		1.77162	0.27918			0.77197	0.28732			0.78209	0.30934
		1.77263	0.27923			0.77297	0.28738			0.7831	0.3094
		1.77363	0.27927			0.77397	0.28745			0.7841	0.30946
		1.77464	0.27931			0.77497	0.28751			0.7851	0.30952
		1.77565	0.27935			0.77597	0.28757			0.78611	0.30958
		1.77666	0.27939			0.77696	0.28763			0.78711	0.30964
		1.77767	0.27943			0.77796	0.28769			0.78811	0.30969
		1.77868	0.27947			0.77896	0.28776			0.78912	0.30975
		1.77968	0.27951			0.77996	0.28782			0.79012	0.30981
		1.78069	0.27955			0.78096	0.28788			0.79112	0.30987
		1.7817	0.2796			0.78196	0.28794			0.79213	0.30993
		1.78271	0.27964			0.78296	0.288			0.79313	0.30999
		1.78372	0.27968			0.78396	0.28807			0.79413	0.31005
		1.78473	0.27972			0.78496	0.28813			0.79514	0.31011
		1.78573	0.27976			0.78595	0.28819			0.79614	0.31017
		1.78674	0.2798			0.78695	0.28825			0.79714	0.31023
		1.78775	0.27984			0.78795	0.28831			0.79815	0.31028
		1.78876	0.27988			0.78895	0.28838			0.79915	0.31034
		1.78977	0.27992			0.78995	0.28844			0.80016	0.3104
		1.79078	0.27996			0.79095	0.2885			0.80116	0.31046
		1.79178	0.28001			0.79195	0.28856			0.80216	0.31052
		1.79279	0.28005			0.79295	0.28863			0.80317	0.31058
		1.7938	0.28009			0.79394	0.28869			0.80417	0.31064
		1.79481	0.28013			0.79494	0.28875			0.80517	0.3107
		1.79582	0.28017			0.79594	0.28881			0.80618	0.31076
		1.79682	0.28021			0.79694	0.28887			0.80718	0.31081
		1.79783	0.28025			0.79794	0.28894			0.80818	0.31087
		1.79884	0.28029			0.79894	0.289			0.80919	0.31093
		1.79985	0.28033			0.79994	0.28906			0.81019	0.31099
		1.80086	0.28038			0.80094	0.28912			0.81119	0.31105
		1.80187	0.28042			0.80194	0.28918			0.8122	0.31111
		1.80287	0.28046			0.80293	0.28925			0.8132	0.31117
		1.80388	0.2805			0.80393	0.28931			0.8142	0.31123
		1.80489	0.28054			0.80493	0.28937			0.81521	0.31129
		1.8059	0.28058			0.80593	0.28943			0.81621	0.31135
		1.80691	0.28062			0.80693	0.28949			0.81722	0.3114
		1.80792	0.28066			0.80793	0.28956			0.81822	0.31146
		1.80892	0.2807			0.80893	0.28962			0.81922	0.31152
		1.80993	0.28075			0.80993	0.28968			0.82023	0.31158
		1.81094	0.28079			0.81093	0.28974			0.82123	0.31164
		1.81195	0.28083			0.81192	0.28981			0.82223	0.3117
		1.81296	0.28087			0.81292	0.28987			0.82324	0.31176
		1.81397	0.28091			0.81392	0.28993			0.82424	0.31182
		1.81497	0.28095			0.81492	0.28999			0.82524	0.31188
		1.81598	0.28099			0.81592	0.29005			0.82625	0.31194
		1.81699	0.28103			0.81692	0.29012			0.82725	0.31199
		1.818	0.28107			0.81792	0.29018			0.82825	0.31205
		1.81901	0.28111			0.81892	0.29024			0.82926	0.31211
		1.82002	0.28116			0.81992	0.2903			0.83026	0.31217
		1.82102	0.2812			0.82091	0.29036			0.83126	0.31223
		1.82203	0.28124			0.82191	0.29043			0.83227	0.31229
		1.82304	0.28128			0.82291	0.29049			0.83327	0.31235
		1.82405	0.28132			0.82391	0.29055			0.83428	0.31241
		1.82506	0.28136			0.82491	0.29061			0.83528	0.31247
		1.82606	0.2814			0.82591	0.29067			0.83628	0.31253
		1.82707	0.28144			0.82691	0.29074			0.83729	0.31258
		1.82808	0.28148			0.82791	0.2908			0.83829	0.31264
		1.82909	0.28153			0.82891	0.29086			0.83929	0.3127
		1.8301	0.28157			0.8299	0.29092			0.8403	0.31276
		1.83111	0.28161			0.8309	0.29099			0.8413	0.31282
		1.83211	0.28165			0.8319	0.29105			0.8423	0.31288
		1.83312	0.28169			0.8329	0.29111			0.84331	0.31294
		1.83413	0.28173			0.8339	0.29117			0.84431	0.313
		1.83514	0.28177			0.8349	0.29123			0.84531	0.31306
		1.83615	0.28181			0.8359	0.2913			0.84632	0.31312
		1.83716	0.28185			0.8369	0.29136			0.84732	0.31317
		1.83816	0.28189			0.8379	0.29142			0.84832	0.31323
		1.83917	0.28194			0.83889	0.29148			0.84933	0.31329
		1.84018	0.28198			0.83989	0.29154			0.85033	0.31335
		1.84119	0.28202			0.84089	0.29161			0.85134	0.31341
		1.8422	0.28206			0.84189	0.29167			0.85234	0.31347
		1.84321	0.2821			0.84289	0.29173			0.85334	0.31353
		1.84421	0.28214			0.84389	0.29179			0.85435	0.31359
		1.84522	0.28218			0.84489	0.29185			0.85535	0.31365
		1.84623	0.28222			0.84589	0.29192			0.85635	0.31371
		1.84724	0.28226			0.84688	0.29198			0.85736	0.31376
		1.84825	0.28231			0.84788	0.29204			0.85836	0.31382
		1.84926	0.28235			0.84888	0.2921			0.85936	0.31388
		1.85026	0.28239			0.84988	0.29217			0.86037	0.31394
		1.85127	0.28243			0.85088	0.29223			0.86137	0.314
		1.85228	0.28247			0.85188	0.29229			0.86237	0.31406
		1.85329	0.28251			0.85288	0.29235			0.86338	0.31412
		1.8543	0.28255			0.85388	0.29241			0.86438	0.31418
		1.85531	0.28259			0.85488	0.29248			0.86538	0.31424
		1.85631	0.28263			0.85587	0.29254			0.86639	0.3143
		1.85732	0.28267			0.85687	0.2926			0.86739	0.31435
		1.85833	0.28272			0.85787	0.29266			0.8684	0.31441
		1.85934	0.28276			0.85887	0.29272			0.8694	0.31447
		1.86035	0.2828			0.85987	0.29279			0.8704	0.31453
		1.86135	0.28284			0.86087	0.29285			0.87141	0.31459
		1.86236	0.28288			0.86187	0.29291			0.87241	0.31465
		1.86337	0.28292			0.86287	0.29297			0.87341	0.31471
		1.86438	0.28296			0.86387	0.29303			0.87442	0.31477
		1.86539	0.283			0.86486	0.2931			0.87542	0.31483
		1.8664	0.28304			0.86586	0.29316			0.87642	0.31489
		1.8674	0.28309			0.86686	0.29322			0.87743	0.31494
		1.86841	0.28313			0.86786	0.29328			0.87843	0.315
		1.86942	0.28317			0.86886	0.29335			0.87943	0.31506
		1.87043	0.28321			0.86986	0.29341			0.88044	0.31512
		1.87144	0.28325			0.87086	0.29347			0.88144	0.31518
		1.87245	0.28329			0.87186	0.29353			0.88244	0.31524
		1.87345	0.28333			0.87286	0.29359			0.88345	0.3153
		1.87446	0.28337			0.87385	0.29366			0.88445	0.31536
		1.87547	0.28341			0.87485	0.29372			0.88546	0.31542
		1.87648	0.28345			0.87585	0.29378			0.88646	0.31548
		1.87749	0.2835			0.87685	0.29384			0.88746	0.31553
		1.8785	0.28354			0.87785	0.2939			0.88847	0.31559
		1.8795	0.28358			0.87885	0.29397			0.88947	0.31565
		1.88051	0.28362			0.87985	0.29403			0.89047	0.31571
		1.88152	0.28366			0.88085	0.29409			0.89148	0.31577
		1.88253	0.2837			0.88185	0.29415			0.89248	0.31583
		1.88354	0.28374			0.88284	0.29421			0.89348	0.31589
		1.88455	0.28378			0.88384	0.29428			0.89449	0.31595
		1.88555	0.28382			0.88484	0.29434			0.89549	0.31601
		1.88656	0.28387			0.88584	0.2944			0.89649	0.31607
		1.88757	0.28391			0.88684	0.29446			0.8975	0.31612
		1.88858	0.28395			0.88784	0.29453			0.8985	0.31618
		1.88959	0.28399			0.88884	0.29459			0.8995	0.31624
		1.8906	0.28403			0.88984	0.29465			0.90051	0.3163
		1.8916	0.28407			0.89084	0.29471			0.90151	0.31636
		1.89261	0.28411			0.89183	0.29477			0.90251	0.31642
		1.89362	0.28415			0.89283	0.29484			0.90352	0.31648
		1.89463	0.28419			0.89383	0.2949			0.90452	0.31654
		1.89564	0.28423			0.89483	0.29496			0.90553	0.3166
		1.89664	0.28428			0.89583	0.29502			0.90653	0.31666
		1.89765	0.28432			0.89683	0.29508			0.90753	0.31671
		1.89866	0.28436			0.89783	0.29515			0.90854	0.31677
		1.89967	0.2844			0.89883	0.29521			0.90954	0.31683
		1.90068	0.28444			0.89983	0.29527			0.91054	0.31689
		1.90169	0.28448			0.90082	0.29533			0.91155	0.31695
		1.90269	0.28452			0.90182	0.29539			0.91255	0.31701
		1.9037	0.28456			0.90282	0.29546			0.91355	0.31707
		1.90471	0.2846			0.90382	0.29552			0.91456	0.31713
		1.90572	0.28465			0.90482	0.29558			0.91556	0.31719
		1.90673	0.28469			0.90582	0.29564			0.91656	0.31725
		1.90774	0.28473			0.90682	0.29571			0.91757	0.3173
		1.90874	0.28477			0.90782	0.29577			0.91857	0.31736
		1.90975	0.28481			0.90881	0.29583			0.91957	0.31742
		1.91076	0.28485			0.90981	0.29589			0.92058	0.31748
		1.91177	0.28489			0.91081	0.29595			0.92158	0.31754
		1.91278	0.28493			0.91181	0.29602			0.92259	0.3176
		1.91379	0.28497			0.91281	0.29608			0.92359	0.31766
		1.91479	0.28502			0.91381	0.29614			0.92459	0.31772
		1.9158	0.28506			0.91481	0.2962			0.9256	0.31778
		1.91681	0.2851			0.91581	0.29626			0.9266	0.31784
		1.91782	0.28514			0.91681	0.29633			0.9276	0.31789
		1.91883	0.28518			0.9178	0.29639			0.92861	0.31795
		1.91984	0.28522			0.9188	0.29645			0.92961	0.31801
		1.92084	0.28526			0.9198	0.29651			0.93061	0.31807
		1.92185	0.2853			0.9208	0.29657			0.93162	0.31813
		1.92286	0.28534			0.9218	0.29664			0.93262	0.31819
		1.92387	0.28538			0.9228	0.2967			0.93362	0.31825
		1.92488	0.28543			0.9238	0.29676			0.93463	0.31831
		1.92588	0.28547			0.9248	0.29682			0.93563	0.31837
		1.92689	0.28551			0.9258	0.29688			0.93663	0.31843
		1.9279	0.28555			0.92679	0.29695			0.93764	0.31848
		1.92891	0.28559			0.92779	0.29701			0.93864	0.31854
		1.92992	0.28563			0.92879	0.29707			0.93965	0.3186
		1.93093	0.28567			0.92979	0.29713			0.94065	0.31866
		1.93193	0.28571			0.93079	0.2972			0.94165	0.31872
		1.93294	0.28575			0.93179	0.29726			0.94266	0.31878
		1.93395	0.2858			0.93279	0.29732			0.94366	0.31884
		1.93496	0.28584			0.93379	0.29738			0.94466	0.3189
		1.93597	0.28588			0.93479	0.29744			0.94567	0.31896
		1.93698	0.28592			0.93578	0.29751			0.94667	0.31902
		1.93798	0.28596			0.93678	0.29757			0.94767	0.31907
		1.93899	0.286			0.93778	0.29763			0.94868	0.31913
		1.94	0.28604			0.93878	0.29769			0.94968	0.31919
		1.94101	0.28608			0.93978	0.29775			0.95068	0.31925
		1.94202	0.28612			0.94078	0.29782			0.95169	0.31931
		1.94303	0.28616			0.94178	0.29788			0.95269	0.31937
		1.94403	0.28621			0.94278	0.29794			0.95369	0.31943
		1.94504	0.28625			0.94378	0.298			0.9547	0.31949
		1.94605	0.28629			0.94477	0.29806			0.9557	0.31955
		1.94706	0.28633			0.94577	0.29813			0.95671	0.31961
		1.94807	0.28637			0.94677	0.29819			0.95771	0.31966
		1.94908	0.28641			0.94777	0.29825			0.95871	0.31972
		1.95008	0.28645			0.94877	0.29831			0.95972	0.31978
		1.95109	0.28649			0.94977	0.29838			0.96072	0.31984
		1.9521	0.28653			0.95077	0.29844			0.96172	0.3199
		1.95311	0.28658			0.95177	0.2985			0.96273	0.31996
		1.95412	0.28662			0.95277	0.29856			0.96373	0.32002
		1.95513	0.28666			0.95376	0.29862			0.96473	0.32008
		1.95613	0.2867			0.95476	0.29869			0.96574	0.32014
		1.95714	0.28674			0.95576	0.29875			0.96674	0.3202
		1.95815	0.28678			0.95676	0.29881			0.96774	0.32025
		1.95916	0.28682			0.95776	0.29887			0.96875	0.32031
		1.96017	0.28686			0.95876	0.29893			0.96975	0.32037
		1.96117	0.2869			0.95976	0.299			0.97075	0.32043
		1.96218	0.28694			0.96076	0.29906			0.97176	0.32049
		1.96319	0.28699			0.96175	0.29912			0.97276	0.32055
		1.9642	0.28703			0.96275	0.29918			0.97377	0.32061
		1.96521	0.28707			0.96375	0.29924			0.97477	0.32067
		1.96622	0.28711			0.96475	0.29931			0.97577	0.32073
		1.96722	0.28715			0.96575	0.29937			0.97678	0.32079
		1.96823	0.28719			0.96675	0.29943			0.97778	0.32084
		1.96924	0.28723			0.96775	0.29949			0.97878	0.3209
		1.97025	0.28727			0.96875	0.29956			0.97979	0.32096
		1.97126	0.28731			0.96975	0.29962			0.98079	0.32102
		1.97227	0.28736			0.97074	0.29968			0.98179	0.32108
		1.97327	0.2874			0.97174	0.29974			0.9828	0.32114
		1.97428	0.28744			0.97274	0.2998			0.9838	0.3212
		1.97529	0.28748			0.97374	0.29987			0.9848	0.32126
		1.9763	0.28752			0.97474	0.29993			0.98581	0.32132
		1.97731	0.28756			0.97574	0.29999			0.98681	0.32138
		1.97832	0.2876			0.97674	0.30005			0.98781	0.32143
		1.97932	0.28764			0.97774	0.30011			0.98882	0.32149
		1.98033	0.28768			0.97874	0.30018			0.98982	0.32155
		1.98134	0.28772			0.97973	0.30024			0.99083	0.32161
		1.98235	0.28777			0.98073	0.3003			0.99183	0.32167
		1.98336	0.28781			0.98173	0.30036			0.99283	0.32173
		1.98437	0.28785			0.98273	0.30042			0.99384	0.32179
		1.98537	0.28789			0.98373	0.30049			0.99484	0.32185
		1.98638	0.28793			0.98473	0.30055			0.99584	0.32191
		1.98739	0.28797			0.98573	0.30061			0.99685	0.32197
		1.9884	0.28801			0.98673	0.30067			0.99785	0.32202
		1.98941	0.28805			0.98773	0.30074			0.99885	0.32208
		1.99041	0.28809			0.98872	0.3008			0.99986	0.32214
		1.99142	0.28814			0.98972	0.30086			1.00086	0.3222
		1.99243	0.28818			0.99072	0.30092			1.00186	0.32226
		1.99344	0.28822			0.99172	0.30098			1.00287	0.32232
		1.99445	0.28826			0.99272	0.30105			1.00387	0.32238
		1.99546	0.2883			0.99372	0.30111			1.00487	0.32244
		1.99646	0.28834			0.99472	0.30117			1.00588	0.3225
		1.99747	0.28838			0.99572	0.30123			1.00688	0.32256
		1.99848	0.28842			0.99672	0.30129			1.00789	0.32261
		1.99949	0.28846			0.99771	0.30136			1.00889	0.32267
		2.0005	0.2885			0.99871	0.30142			1.00989	0.32273
		2.00151	0.28855			0.99971	0.30148			1.0109	0.32279
		2.00251	0.28859			1.00071	0.30154			1.0119	0.32285
		2.00352	0.28863			1.00171	0.3016			1.0129	0.32291
		2.00453	0.28867			1.00271	0.30167			1.01391	0.32297
		2.00554	0.28871			1.00371	0.30173			1.01491	0.32303
		2.00655	0.28875			1.00471	0.30179			1.01591	0.32309
		2.00756	0.28879			1.00571	0.30185			1.01692	0.32314
		2.00856	0.28883			1.0067	0.30192			1.01792	0.3232
		2.00957	0.28887			1.0077	0.30198			1.01892	0.32326
		2.01058	0.28892			1.0087	0.30204			1.01993	0.32332
		2.01159	0.28896			1.0097	0.3021			1.02093	0.32338
		2.0126	0.289			1.0107	0.30216			1.02193	0.32344
		2.01361	0.28904			1.0117	0.30223			1.02294	0.3235
		2.01461	0.28908			1.0127	0.30229			1.02394	0.32356
		2.01562	0.28912			1.0137	0.30235			1.02494	0.32362
		2.01663	0.28916			1.01469	0.30241			1.02595	0.32368
		2.01764	0.2892			1.01569	0.30247			1.02695	0.32373
		2.01865	0.28924			1.01669	0.30254			1.02796	0.32379
		2.01966	0.28929			1.01769	0.3026			1.02896	0.32385
		2.02066	0.28933			1.01869	0.30266			1.02996	0.32391
		2.02167	0.28937			1.01969	0.30272			1.03097	0.32397
		2.02268	0.28941			1.02069	0.30278			1.03197	0.32403
		2.02369	0.28945			1.02169	0.30285			1.03297	0.32409
		2.0247	0.28949			1.02269	0.30291			1.03398	0.32415
		2.0257	0.28953			1.02368	0.30297			1.03498	0.32421
		2.02671	0.28957			1.02468	0.30303			1.03598	0.32427
		2.02772	0.28961			1.02568	0.3031			1.03699	0.32432
		2.02873	0.28965			1.02668	0.30316			1.03799	0.32438
		2.02974	0.2897			1.02768	0.30322			1.03899	0.32444
		2.03075	0.28974			1.02868	0.30328			1.04	0.3245
		2.03175	0.28978			1.02968	0.30334			1.041	0.32456
		2.03276	0.28982			1.03068	0.30341			1.042	0.32462
		2.03377	0.28986			1.03168	0.30347			1.04301	0.32468
		2.03478	0.2899			1.03267	0.30353			1.04401	0.32474
		2.03579	0.28994			1.03367	0.30359			1.04502	0.3248
		2.0368	0.28998			1.03467	0.30365			1.04602	0.32486
		2.0378	0.29002			1.03567	0.30372			1.04702	0.32491
		2.03881	0.29007			1.03667	0.30378			1.04803	0.32497
		2.03982	0.29011			1.03767	0.30384			1.04903	0.32503
		2.04083	0.29015			1.03867	0.3039			1.05003	0.32509
		2.04184	0.29019			1.03967	0.30396			1.05104	0.32515
		2.04285	0.29023			1.04067	0.30403			1.05204	0.32521
		2.04385	0.29027			1.04166	0.30409			1.05304	0.32527
		2.04486	0.29031			1.04266	0.30415			1.05405	0.32533
		2.04587	0.29035			1.04366	0.30421			1.05505	0.32539
		2.04688	0.29039			1.04466	0.30428			1.05605	0.32545
		2.04789	0.29043			1.04566	0.30434			1.05706	0.3255
		2.0489	0.29048			1.04666	0.3044			1.05806	0.32556
		2.0499	0.29052			1.04766	0.30446			1.05906	0.32562
		2.05091	0.29056			1.04866	0.30452			1.06007	0.32568
		2.05192	0.2906			1.04966	0.30459			1.06107	0.32574
		2.05293	0.29064			1.05065	0.30465			1.06208	0.3258
		2.05394	0.29068			1.05165	0.30471			1.06308	0.32586
		2.05494	0.29072			1.05265	0.30477			1.06408	0.32592
		2.05595	0.29076			1.05365	0.30483			1.06509	0.32598
		2.05696	0.2908			1.05465	0.3049			1.06609	0.32604
		2.05797	0.29085			1.05565	0.30496			1.06709	0.32609
		2.05898	0.29089			1.05665	0.30502			1.0681	0.32615
		2.05999	0.29093			1.05765	0.30508			1.0691	0.32621
		2.06099	0.29097			1.05865	0.30514			1.0701	0.32627
		2.062	0.29101			1.05964	0.30521			1.07111	0.32633
		2.06301	0.29105			1.06064	0.30527			1.07211	0.32639
		2.06402	0.29109			1.06164	0.30533			1.07311	0.32645
		2.06503	0.29113			1.06264	0.30539			1.07412	0.32651
		2.06604	0.29117			1.06364	0.30546			1.07512	0.32657
		2.06704	0.29121			1.06464	0.30552			1.07612	0.32663
		2.06805	0.29126			1.06564	0.30558			1.07713	0.32668
		2.06906	0.2913			1.06664	0.30564			1.07813	0.32674
		2.07007	0.29134			1.06763	0.3057			1.07914	0.3268
		2.07108	0.29138			1.06863	0.30577			1.08014	0.32686
		2.07209	0.29142			1.06963	0.30583			1.08114	0.32692
		2.07309	0.29146			1.07063	0.30589			1.08215	0.32698
		2.0741	0.2915			1.07163	0.30595			1.08315	0.32704
		2.07511	0.29154			1.07263	0.30601			1.08415	0.3271
		2.07612	0.29158			1.07363	0.30608			1.08516	0.32716
		2.07713	0.29163			1.07463	0.30614			1.08616	0.32722
		2.07814	0.29167			1.07563	0.3062			1.08716	0.32727
		2.07914	0.29171			1.07662	0.30626			1.08817	0.32733
		2.08015	0.29175			1.07762	0.30632			1.08917	0.32739
		2.08116	0.29179			1.07862	0.30639			1.09017	0.32745
		2.08217	0.29183			1.07962	0.30645			1.09118	0.32751
		2.08318	0.29187			1.08062	0.30651			1.09218	0.32757
		2.08419	0.29191			1.08162	0.30657			1.09318	0.32763
		2.08519	0.29195			1.08262	0.30663			1.09419	0.32769
		2.0862	0.29199			1.08362	0.3067			1.09519	0.32775
		2.08721	0.29204			1.08462	0.30676			1.0962	0.32781
		2.08822	0.29208			1.08561	0.30682			1.0972	0.32786
		2.08923	0.29212			1.08661	0.30688			1.0982	0.32792
		2.09023	0.29216			1.08761	0.30695			1.09921	0.32798
		2.09124	0.2922			1.08861	0.30701			1.10021	0.32804
		2.09225	0.29224			1.08961	0.30707			1.10121	0.3281
		2.09326	0.29228			1.09061	0.30713			1.10222	0.32816
		2.09427	0.29232			1.09161	0.30719			1.10322	0.32822
		2.09528	0.29236			1.09261	0.30726			1.10422	0.32828
		2.09628	0.29241			1.09361	0.30732			1.10523	0.32834
		2.09729	0.29245			1.0946	0.30738			1.10623	0.3284
		2.0983	0.29249			1.0956	0.30744			1.10723	0.32845
		2.09931	0.29253			1.0966	0.3075			1.10824	0.32851
		2.10032	0.29257			1.0976	0.30757			1.10924	0.32857
		2.10133	0.29261			1.0986	0.30763			1.11024	0.32863
		2.10233	0.29265			1.0996	0.30769			1.11125	0.32869
		2.10334	0.29269			1.1006	0.30775			1.11225	0.32875
		2.10435	0.29273			1.1016	0.30781			1.11326	0.32881
		2.10536	0.29277			1.1026	0.30788			1.11426	0.32887
		2.10637	0.29282			1.10359	0.30794			1.11526	0.32893
		2.10738	0.29286			1.10459	0.308			1.11627	0.32899
		2.10838	0.2929			1.10559	0.30806			1.11727	0.32904
		2.10939	0.29294			1.10659	0.30813			1.11827	0.3291
		2.1104	0.29298			1.10759	0.30819			1.11928	0.32916
		2.11141	0.29302			1.10859	0.30825			1.12028	0.32922
		2.11242	0.29306			1.10959	0.30831			1.12128	0.32928
		2.11343	0.2931			1.11059	0.30837			1.12229	0.32934
		2.11443	0.29314			1.11159	0.30844			1.12329	0.3294
		2.11544	0.29319			1.11258	0.3085			1.12429	0.32946
		2.11645	0.29323			1.11358	0.30856			1.1253	0.32952
		2.11746	0.29327			1.11458	0.30862			1.1263	0.32958
		2.11847	0.29331			1.11558	0.30868			1.1273	0.32963
		2.11948	0.29335			1.11658	0.30875			1.12831	0.32969
		2.12048	0.29339			1.11758	0.30881			1.12931	0.32975
		2.12149	0.29343			1.11858	0.30887			1.13032	0.32981
		2.1225	0.29347			1.11958	0.30893			1.13132	0.32987
		2.12351	0.29351			1.12057	0.30899			1.13232	0.32993
		2.12452	0.29356			1.12157	0.30906			1.13333	0.32999
		2.12552	0.2936			1.12257	0.30912			1.13433	0.33005
		2.12653	0.29364			1.12357	0.30918			1.13533	0.33011
		2.12754	0.29368			1.12457	0.30924			1.13634	0.33017
		2.12855	0.29372			1.12557	0.30931			1.13734	0.33022
		2.12956	0.29376			1.12657	0.30937			1.13834	0.33028
		2.13057	0.2938			1.12757	0.30943			1.13935	0.33034
		2.13157	0.29384			1.12857	0.30949			1.14035	0.3304
		2.13258	0.29388			1.12956	0.30955			1.14135	0.33046
		2.13359	0.29392			1.13056	0.30962			1.14236	0.33052
		2.1346	0.29397			1.13156	0.30968			1.14336	0.33058
		2.13561	0.29401			1.13256	0.30974			1.14436	0.33064
		2.13662	0.29405			1.13356	0.3098			1.14537	0.3307
		2.13762	0.29409			1.13456	0.30986			1.14637	0.33076
		2.13863	0.29413			1.13556	0.30993			1.14737	0.33081
		2.13964	0.29417			1.13656	0.30999			1.14838	0.33087
		2.14065	0.29421			1.13756	0.31005			1.14938	0.33093
		2.14166	0.29425			1.13855	0.31011			1.15039	0.33099
		2.14267	0.29429			1.13955	0.31017			1.15139	0.33105
		2.14367	0.29434			1.14055	0.31024			1.15239	0.33111
		2.14468	0.29438			1.14155	0.3103			1.1534	0.33117
		2.14569	0.29442			1.14255	0.31036			1.1544	0.33123
		2.1467	0.29446			1.14355	0.31042			1.1554	0.33129
		2.14771	0.2945			1.14455	0.31049			1.15641	0.33135
		2.14872	0.29454			1.14555	0.31055			1.15741	0.3314
		2.14972	0.29458			1.14655	0.31061			1.15841	0.33146
		2.15073	0.29462			1.14754	0.31067			1.15942	0.33152
		2.15174	0.29466			1.14854	0.31073			1.16042	0.33158
		2.15275	0.2947			1.14954	0.3108			1.16142	0.33164
		2.15376	0.29475			1.15054	0.31086			1.16243	0.3317
		2.15476	0.29479			1.15154	0.31092			1.16343	0.33176
		2.15577	0.29483			1.15254	0.31098			1.16443	0.33182
		2.15678	0.29487			1.15354	0.31104			1.16544	0.33188
		2.15779	0.29491			1.15454	0.31111			1.16644	0.33194
		2.1588	0.29495			1.15554	0.31117			1.16745	0.33199
		2.15981	0.29499			1.15653	0.31123			1.16845	0.33205
		2.16081	0.29503			1.15753	0.31129			1.16945	0.33211
		2.16182	0.29507			1.15853	0.31135			1.17046	0.33217
		2.16283	0.29512			1.15953	0.31142			1.17146	0.33223
		2.16384	0.29516			1.16053	0.31148			1.17246	0.33229
		2.16485	0.2952			1.16153	0.31154			1.17347	0.33235
		2.16586	0.29524			1.16253	0.3116			1.17447	0.33241
		2.16686	0.29528			1.16353	0.31167			1.17547	0.33247
		2.16787	0.29532			1.16453	0.31173			1.17648	0.33253
		2.16888	0.29536			1.16552	0.31179			1.17748	0.33258
		2.16989	0.2954			1.16652	0.31185			1.17848	0.33264
		2.1709	0.29544			1.16752	0.31191			1.17949	0.3327
		2.17191	0.29548			1.16852	0.31198			1.18049	0.33276
		2.17291	0.29553			1.16952	0.31204			1.18149	0.33282
		2.17392	0.29557			1.17052	0.3121			1.1825	0.33288
		2.17493	0.29561			1.17152	0.31216			1.1835	0.33294
		2.17594	0.29565			1.17252	0.31222			1.18451	0.333
		2.17695	0.29569			1.17351	0.31229			1.18551	0.33306
		2.17796	0.29573			1.17451	0.31235			1.18651	0.33312
		2.17896	0.29577			1.17551	0.31241			1.18752	0.33317
		2.17997	0.29581			1.17651	0.31247			1.18852	0.33323
		2.18098	0.29585			1.17751	0.31253			1.18952	0.33329
		2.18199	0.2959			1.17851	0.3126			1.19053	0.33335
		2.183	0.29594			1.17951	0.31266			1.19153	0.33341
		2.18401	0.29598			1.18051	0.31272			1.19253	0.33347
		2.18501	0.29602			1.18151	0.31278			1.19354	0.33353
		2.18602	0.29606			1.1825	0.31285			1.19454	0.33359
		2.18703	0.2961			1.1835	0.31291			1.19554	0.33365
		2.18804	0.29614			1.1845	0.31297			1.19655	0.33371
		2.18905	0.29618			1.1855	0.31303			1.19755	0.33376
		2.19005	0.29622			1.1865	0.31309			1.19855	0.33382
		2.19106	0.29626			1.1875	0.31316			1.19956	0.33388
		2.19207	0.29631			1.1885	0.31322			1.20056	0.33394
		2.19308	0.29635			1.1895	0.31328			1.20157	0.334
		2.19409	0.29639			1.1905	0.31334			1.20257	0.33406
		2.1951	0.29643			1.19149	0.3134			1.20357	0.33412
		2.1961	0.29647			1.19249	0.31347			1.20458	0.33418
		2.19711	0.29651			1.19349	0.31353			1.20558	0.33424
		2.19812	0.29655			1.19449	0.31359			1.20658	0.3343
		2.19913	0.29659			1.19549	0.31365			1.20759	0.33435
		2.20014	0.29663			1.19649	0.31371			1.20859	0.33441
		2.20115	0.29668			1.19749	0.31378			1.20959	0.33447
		2.20215	0.29672			1.19849	0.31384			1.2106	0.33453
		2.20316	0.29676			1.19949	0.3139			1.2116	0.33459
		2.20417	0.2968			1.20048	0.31396			1.2126	0.33465
		2.20518	0.29684			1.20148	0.31403			1.21361	0.33471
		2.20619	0.29688			1.20248	0.31409			1.21461	0.33477
		2.2072	0.29692			1.20348	0.31415			1.21561	0.33483
		2.2082	0.29696			1.20448	0.31421			1.21662	0.33489
		2.20921	0.297			1.20548	0.31427			1.21762	0.33494
		2.21022	0.29704			1.20648	0.31434			1.21863	0.335
		2.21123	0.29709			1.20748	0.3144			1.21963	0.33506
		2.21224	0.29713			1.20848	0.31446			1.22063	0.33512
		2.21325	0.29717			1.20947	0.31452			1.22164	0.33518
		2.21425	0.29721			1.21047	0.31458			1.22264	0.33524
		2.21526	0.29725			1.21147	0.31465			1.22364	0.3353
		2.21627	0.29729			1.21247	0.31471			1.22465	0.33536
		2.21728	0.29733			1.21347	0.31477			1.22565	0.33542
		2.21829	0.29737			1.21447	0.31483			1.22665	0.33548
		2.21929	0.29741			1.21547	0.31489			1.22766	0.33553
		2.2203	0.29746			1.21647	0.31496			1.22866	0.33559
		2.22131	0.2975			1.21747	0.31502			1.22966	0.33565
		2.22232	0.29754			1.21846	0.31508			1.23067	0.33571
		2.22333	0.29758			1.21946	0.31514			1.23167	0.33577
		2.22434	0.29762			1.22046	0.31521			1.23267	0.33583
		2.22534	0.29766			1.22146	0.31527			1.23368	0.33589
		2.22635	0.2977			1.22246	0.31533			1.23468	0.33595
		2.22736	0.29774			1.22346	0.31539			1.23569	0.33601
		2.22837	0.29778			1.22446	0.31545			1.23669	0.33606
		2.22938	0.29783			1.22546	0.31552			1.23769	0.33612
		2.23039	0.29787			1.22645	0.31558			1.2387	0.33618
		2.23139	0.29791			1.22745	0.31564			1.2397	0.33624
		2.2324	0.29795			1.22845	0.3157			1.2407	0.3363
		2.23341	0.29799			1.22945	0.31576			1.24171	0.33636
		2.23442	0.29803			1.23045	0.31583			1.24271	0.33642
		2.23543	0.29807			1.23145	0.31589			1.24371	0.33648
		2.23644	0.29811			1.23245	0.31595			1.24472	0.33654
		2.23744	0.29815			1.23345	0.31601			1.24572	0.3366
		2.23845	0.29819			1.23445	0.31607			1.24672	0.33665
		2.23946	0.29824			1.23544	0.31614			1.24773	0.33671
		2.24047	0.29828			1.23644	0.3162			1.24873	0.33677
		2.24148	0.29832			1.23744	0.31626			1.24973	0.33683
		2.24249	0.29836			1.23844	0.31632			1.25074	0.33689
		2.24349	0.2984			1.23944	0.31638			1.25174	0.33695
		2.2445	0.29844			1.24044	0.31645			1.25275	0.33701
		2.24551	0.29848			1.24144	0.31651			1.25375	0.33707
		2.24652	0.29852			1.24244	0.31657			1.25475	0.33713
		2.24753	0.29856			1.24344	0.31663			1.25576	0.33719
		2.24854	0.29861			1.24443	0.3167			1.25676	0.33724
		2.24954	0.29865			1.24543	0.31676			1.25776	0.3373
		2.25055	0.29869			1.24643	0.31682			1.25877	0.33736
		2.25156	0.29873			1.24743	0.31688			1.25977	0.33742
		2.25257	0.29877			1.24843	0.31694			1.26077	0.33748
		2.25358	0.29881			1.24943	0.31701			1.26178	0.33754
		2.25458	0.29885			1.25043	0.31707			1.26278	0.3376
		2.25559	0.29889			1.25143	0.31713			1.26378	0.33766
		2.2566	0.29893			1.25243	0.31719			1.26479	0.33772
		2.25761	0.29897			1.25342	0.31725			1.26579	0.33778
		2.25862	0.29902			1.25442	0.31732			1.26679	0.33783
		2.25963	0.29906			1.25542	0.31738			1.2678	0.33789
		2.26063	0.2991			1.25642	0.31744			1.2688	0.33795
		2.26164	0.29914			1.25742	0.3175			1.2698	0.33801
		2.26265	0.29918			1.25842	0.31756			1.27081	0.33807
		2.26366	0.29922			1.25942	0.31763			1.27181	0.33813
		2.26467	0.29926			1.26042	0.31769			1.27282	0.33819
		2.26568	0.2993			1.26142	0.31775			1.27382	0.33825
		2.26668	0.29934			1.26241	0.31781			1.27482	0.33831
		2.26769	0.29939			1.26341	0.31788			1.27583	0.33837
		2.2687	0.29943			1.26441	0.31794			1.27683	0.33842
		2.26971	0.29947			1.26541	0.318			1.27783	0.33848
		2.27072	0.29951			1.26641	0.31806			1.27884	0.33854
		2.27173	0.29955			1.26741	0.31812			1.27984	0.3386
		2.27273	0.29959			1.26841	0.31819			1.28084	0.33866
		2.27374	0.29963			1.26941	0.31825			1.28185	0.33872
		2.27475	0.29967			1.27041	0.31831			1.28285	0.33878
		2.27576	0.29971			1.2714	0.31837			1.28385	0.33884
		2.27677	0.29975			1.2724	0.31843			1.28486	0.3389
		2.27778	0.2998			1.2734	0.3185			1.28586	0.33896
		2.27878	0.29984			1.2744	0.31856			1.28686	0.33901
		2.27979	0.29988			1.2754	0.31862			1.28787	0.33907
		2.2808	0.29992			1.2764	0.31868			1.28887	0.33913
		2.28181	0.29996			1.2774	0.31874			1.28988	0.33919
		2.28282	0.3			1.2784	0.31881			1.29088	0.33925
		2.28382	0.30004			1.2794	0.31887			1.29188	0.33931
		2.28483	0.30008			1.28039	0.31893			1.29289	0.33937
		2.28584	0.30012			1.28139	0.31899			1.29389	0.33943
		2.28685	0.30017			1.28239	0.31906			1.29489	0.33949
		2.28786	0.30021			1.28339	0.31912			1.2959	0.33955
		2.28887	0.30025			1.28439	0.31918			1.2969	0.3396
		2.28987	0.30029			1.28539	0.31924			1.2979	0.33966
		2.29088	0.30033			1.28639	0.3193			1.29891	0.33972
		2.29189	0.30037			1.28739	0.31937			1.29991	0.33978
		2.2929	0.30041			1.28838	0.31943			1.30091	0.33984
		2.29391	0.30045			1.28938	0.31949			1.30192	0.3399
		2.29492	0.30049			1.29038	0.31955			1.30292	0.33996
		2.29592	0.30053			1.29138	0.31961			1.30392	0.34002
		2.29693	0.30058			1.29238	0.31968			1.30493	0.34008
		2.29794	0.30062			1.29338	0.31974			1.30593	0.34014
		2.29895	0.30066			1.29438	0.3198			1.30694	0.34019
		2.29996	0.3007			1.29538	0.31986			1.30794	0.34025
		2.30097	0.30074			1.29638	0.31992			1.30894	0.34031
		2.30197	0.30078			1.29737	0.31999			1.30995	0.34037
		2.30298	0.30082			1.29837	0.32005			1.31095	0.34043
		2.30399	0.30086			1.29937	0.32011			1.31195	0.34049
		2.305	0.3009			1.30037	0.32017			1.31296	0.34055
		2.30601	0.30095			1.30137	0.32024			1.31396	0.34061
		2.30702	0.30099			1.30237	0.3203			1.31496	0.34067
		2.30802	0.30103			1.30337	0.32036			1.31597	0.34073
		2.30903	0.30107			1.30437	0.32042			1.31697	0.34078
		2.31004	0.30111			1.30537	0.32048			1.31797	0.34084
		2.31105	0.30115			1.30636	0.32055			1.31898	0.3409
		2.31206	0.30119			1.30736	0.32061			1.31998	0.34096
		2.31307	0.30123			1.30836	0.32067			1.32098	0.34102
		2.31407	0.30127			1.30936	0.32073			1.32199	0.34108
		2.31508	0.30131			1.31036	0.32079			1.32299	0.34114
		2.31609	0.30136			1.31136	0.32086			1.324	0.3412
		2.3171	0.3014			1.31236	0.32092			1.325	0.34126
		2.31811	0.30144			1.31336	0.32098			1.326	0.34132
		2.31911	0.30148			1.31436	0.32104			1.32701	0.34137
		2.32012	0.30152			1.31535	0.3211			1.32801	0.34143
		2.32113	0.30156			1.31635	0.32117			1.32901	0.34149
		2.32214	0.3016			1.31735	0.32123			1.33002	0.34155
		2.32315	0.30164			1.31835	0.32129			1.33102	0.34161
		2.32416	0.30168			1.31935	0.32135			1.33202	0.34167
		2.32516	0.30173			1.32035	0.32142			1.33303	0.34173
		2.32617	0.30177			1.32135	0.32148			1.33403	0.34179
		2.32718	0.30181			1.32235	0.32154			1.33503	0.34185
		2.32819	0.30185			1.32335	0.3216			1.33604	0.34191
		2.3292	0.30189			1.32434	0.32166			1.33704	0.34196
		2.33021	0.30193			1.32534	0.32173			1.33804	0.34202
		2.33121	0.30197			1.32634	0.32179			1.33905	0.34208
		2.33222	0.30201			1.32734	0.32185			1.34005	0.34214
		2.33323	0.30205			1.32834	0.32191			1.34106	0.3422
		2.33424	0.3021			1.32934	0.32197			1.34206	0.34226
		2.33525	0.30214			1.33034	0.32204			1.34306	0.34232
		2.33626	0.30218			1.33134	0.3221			1.34407	0.34238
		2.33726	0.30222			1.33234	0.32216			1.34507	0.34244
		2.33827	0.30226			1.33333	0.32222			1.34607	0.3425
		2.33928	0.3023			1.33433	0.32228			1.34708	0.34255
		2.34029	0.30234			1.33533	0.32235			1.34808	0.34261
		2.3413	0.30238			1.33633	0.32241			1.34908	0.34267
		2.34231	0.30242			1.33733	0.32247			1.35009	0.34273
		2.34331	0.30246			1.33833	0.32253			1.35109	0.34279
		2.34432	0.30251			1.33933	0.3226			1.35209	0.34285
		2.34533	0.30255			1.34033	0.32266			1.3531	0.34291
		2.34634	0.30259			1.34132	0.32272			1.3541	0.34297
		2.34735	0.30263			1.34232	0.32278			1.3551	0.34303
		2.34836	0.30267			1.34332	0.32284			1.35611	0.34309
		2.34936	0.30271			1.34432	0.32291			1.35711	0.34314
		2.35037	0.30275			1.34532	0.32297			1.35812	0.3432
		2.35138	0.30279			1.34632	0.32303			1.35912	0.34326
		2.35239	0.30283			1.34732	0.32309			1.36012	0.34332
		2.3534	0.30288			1.34832	0.32315			1.36113	0.34338
		2.3544	0.30292			1.34932	0.32322			1.36213	0.34344
		2.35541	0.30296			1.35031	0.32328			1.36313	0.3435
		2.35642	0.303			1.35131	0.32334			1.36414	0.34356
		2.35743	0.30304			1.35231	0.3234			1.36514	0.34362
		2.35844	0.30308			1.35331	0.32346			1.36614	0.34368
		2.35945	0.30312			1.35431	0.32353			1.36715	0.34373
		2.36045	0.30316			1.35531	0.32359			1.36815	0.34379
		2.36146	0.3032			1.35631	0.32365			1.36915	0.34385
		2.36247	0.30324			1.35731	0.32371			1.37016	0.34391
		2.36348	0.30329			1.35831	0.32378			1.37116	0.34397
		2.36449	0.30333			1.3593	0.32384			1.37216	0.34403
		2.3655	0.30337			1.3603	0.3239			1.37317	0.34409
		2.3665	0.30341			1.3613	0.32396			1.37417	0.34415
		2.36751	0.30345			1.3623	0.32402			1.37518	0.34421
		2.36852	0.30349			1.3633	0.32409			1.37618	0.34427
		2.36953	0.30353			1.3643	0.32415			1.37718	0.34432
		2.37054	0.30357			1.3653	0.32421			1.37819	0.34438
		2.37155	0.30361			1.3663	0.32427			1.37919	0.34444
		2.37255	0.30366			1.3673	0.32433			1.38019	0.3445
		2.37356	0.3037			1.36829	0.3244			1.3812	0.34456
		2.37457	0.30374			1.36929	0.32446			1.3822	0.34462
		2.37558	0.30378			1.37029	0.32452			1.3832	0.34468
		2.37659	0.30382			1.37129	0.32458			1.38421	0.34474
		2.3776	0.30386			1.37229	0.32464			1.38521	0.3448
		2.3786	0.3039			1.37329	0.32471			1.38621	0.34486
		2.37961	0.30394			1.37429	0.32477			1.38722	0.34491
		2.38062	0.30398			1.37529	0.32483			1.38822	0.34497
		2.38163	0.30402			1.37629	0.32489			1.38922	0.34503
		2.38264	0.30407			1.37728	0.32495			1.39023	0.34509
		2.38364	0.30411			1.37828	0.32502			1.39123	0.34515
		2.38465	0.30415			1.37928	0.32508			1.39223	0.34521
		2.38566	0.30419			1.38028	0.32514			1.39324	0.34527
		2.38667	0.30423			1.38128	0.3252			1.39424	0.34533
		2.38768	0.30427			1.38228	0.32527			1.39525	0.34539
		2.38869	0.30431			1.38328	0.32533			1.39625	0.34545
		2.38969	0.30435			1.38428	0.32539			1.39725	0.3455
		2.3907	0.30439			1.38528	0.32545			1.39826	0.34556
		2.39171	0.30444			1.38627	0.32551			1.39926	0.34562
		2.39272	0.30448			1.38727	0.32558			1.40026	0.34568
		2.39373	0.30452			1.38827	0.32564			1.40127	0.34574
		2.39474	0.30456			1.38927	0.3257			1.40227	0.3458
		2.39574	0.3046			1.39027	0.32576			1.40327	0.34586
		2.39675	0.30464			1.39127	0.32582			1.40428	0.34592
		2.39776	0.30468			1.39227	0.32589			1.40528	0.34598
		2.39877	0.30472			1.39327	0.32595			1.40628	0.34604
		2.39978	0.30476			1.39426	0.32601			1.40729	0.34609
		2.40079	0.3048			1.39526	0.32607			1.40829	0.34615
		2.40179	0.30485			1.39626	0.32613			1.40929	0.34621
		2.4028	0.30489			1.39726	0.3262			1.4103	0.34627
		2.40381	0.30493			1.39826	0.32626			1.4113	0.34633
		2.40482	0.30497			1.39926	0.32632			1.41231	0.34639
		2.40583	0.30501			1.40026	0.32638			1.41331	0.34645
		2.40684	0.30505			1.40126	0.32645			1.41431	0.34651
		2.40784	0.30509			1.40226	0.32651			1.41532	0.34657
		2.40885	0.30513			1.40325	0.32657			1.41632	0.34663
		2.40986	0.30517			1.40425	0.32663			1.41732	0.34668
		2.41087	0.30522			1.40525	0.32669			1.41833	0.34674
		2.41188	0.30526			1.40625	0.32676			1.41933	0.3468
		2.41289	0.3053			1.40725	0.32682			1.42033	0.34686
		2.41389	0.30534			1.40825	0.32688			1.42134	0.34692
		2.4149	0.30538			1.40925	0.32694			1.42234	0.34698
		2.41591	0.30542			1.41025	0.327			1.42334	0.34704
		2.41692	0.30546			1.41125	0.32707			1.42435	0.3471
		2.41793	0.3055			1.41224	0.32713			1.42535	0.34716
		2.41893	0.30554			1.41324	0.32719			1.42635	0.34722
		2.41994	0.30558			1.41424	0.32725			1.42736	0.34727
		2.42095	0.30563			1.41524	0.32731			1.42836	0.34733
		2.42196	0.30567			1.41624	0.32738			1.42937	0.34739
		2.42297	0.30571			1.41724	0.32744			1.43037	0.34745
		2.42398	0.30575			1.41824	0.3275			1.43137	0.34751
		2.42498	0.30579			1.41924	0.32756			1.43238	0.34757
		2.42599	0.30583			1.42024	0.32763			1.43338	0.34763
		2.427	0.30587			1.42123	0.32769			1.43438	0.34769
		2.42801	0.30591			1.42223	0.32775			1.43539	0.34775
		2.42902	0.30595			1.42323	0.32781			1.43639	0.34781
		2.43003	0.306			1.42423	0.32787			1.43739	0.34786
		2.43103	0.30604			1.42523	0.32794			1.4384	0.34792
		2.43204	0.30608			1.42623	0.328			1.4394	0.34798
		2.43305	0.30612			1.42723	0.32806			1.4404	0.34804
		2.43406	0.30616			1.42823	0.32812			1.44141	0.3481
		2.43507	0.3062			1.42923	0.32818			1.44241	0.34816
		2.43608	0.30624			1.43022	0.32825			1.44341	0.34822
		2.43708	0.30628			1.43122	0.32831			1.44442	0.34828
		2.43809	0.30632			1.43222	0.32837			1.44542	0.34834
		2.4391	0.30637			1.43322	0.32843			1.44643	0.34839
		2.44011	0.30641			1.43422	0.32849			1.44743	0.34845
		2.44112	0.30645			1.43522	0.32856			1.44843	0.34851
		2.44213	0.30649			1.43622	0.32862			1.44944	0.34857
		2.44313	0.30653			1.43722	0.32868			1.45044	0.34863
		2.44414	0.30657			1.43822	0.32874			1.45144	0.34869
		2.44515	0.30661			1.43921	0.32881			1.45245	0.34875
		2.44616	0.30665			1.44021	0.32887			1.45345	0.34881
		2.44717	0.30669			1.44121	0.32893			1.45445	0.34887
		2.44817	0.30673			1.44221	0.32899			1.45546	0.34893
		2.44918	0.30678			1.44321	0.32905			1.45646	0.34898
		2.45019	0.30682			1.44421	0.32912			1.45746	0.34904
		2.4512	0.30686			1.44521	0.32918			1.45847	0.3491
		2.45221	0.3069			1.44621	0.32924			1.45947	0.34916
		2.45322	0.30694			1.4472	0.3293			1.46047	0.34922
		2.45422	0.30698			1.4482	0.32936			1.46148	0.34928
		2.45523	0.30702			1.4492	0.32943			1.46248	0.34934
		2.45624	0.30706			1.4502	0.32949			1.46349	0.3494
		2.45725	0.3071			1.4512	0.32955			1.46449	0.34946
		2.45826	0.30715			1.4522	0.32961			1.46549	0.34952
		2.45927	0.30719			1.4532	0.32967			1.4665	0.34957
		2.46027	0.30723			1.4542	0.32974			1.4675	0.34963
		2.46128	0.30727			1.4552	0.3298			1.4685	0.34969
		2.46229	0.30731			1.45619	0.32986			1.46951	0.34975
		2.4633	0.30735			1.45719	0.32992			1.47051	0.34981
		2.46431	0.30739			1.45819	0.32999			1.47151	0.34987
		2.46532	0.30743			1.45919	0.33005			1.47252	0.34993
		2.46632	0.30747			1.46019	0.33011			1.47352	0.34999
		2.46733	0.30751			1.46119	0.33017			1.47452	0.35005
		2.46834	0.30756			1.46219	0.33023			1.47553	0.35011
		2.46935	0.3076			1.46319	0.3303			1.47653	0.35016
		2.47036	0.30764			1.46419	0.33036			1.47753	0.35022
		2.47137	0.30768			1.46518	0.33042			1.47854	0.35028
		2.47237	0.30772			1.46618	0.33048			1.47954	0.35034
		2.47338	0.30776			1.46718	0.33054			1.48055	0.3504
		2.47439	0.3078			1.46818	0.33061			1.48155	0.35046
		2.4754	0.30784			1.46918	0.33067			1.48255	0.35052
		2.47641	0.30788			1.47018	0.33073			1.48356	0.35058
		2.47742	0.30793			1.47118	0.33079			1.48456	0.35064
		2.47842	0.30797			1.47218	0.33085			1.48556	0.3507
		2.47943	0.30801			1.47318	0.33092			1.48657	0.35075
		2.48044	0.30805			1.47417	0.33098			1.48757	0.35081
		2.48145	0.30809			1.47517	0.33104			1.48857	0.35087
		2.48246	0.30813			1.47617	0.3311			1.48958	0.35093
		2.48346	0.30817			1.47717	0.33117			1.49058	0.35099
		2.48447	0.30821			1.47817	0.33123			1.49158	0.35105
		2.48548	0.30825			1.47917	0.33129			1.49259	0.35111
		2.48649	0.30829			1.48017	0.33135			1.49359	0.35117
		2.4875	0.30834			1.48117	0.33141			1.49459	0.35123
		2.48851	0.30838			1.48217	0.33148			1.4956	0.35129
		2.48951	0.30842			1.48316	0.33154			1.4966	0.35134
		2.49052	0.30846			1.48416	0.3316			1.49761	0.3514
		2.49153	0.3085			1.48516	0.33166			1.49861	0.35146
		2.49254	0.30854			1.48616	0.33172			1.49961	0.35152
		2.49355	0.30858			1.48716	0.33179			1.50062	0.35158
		2.49456	0.30862			1.48816	0.33185			1.50162	0.35164
		2.49556	0.30866			1.48916	0.33191			1.50262	0.3517
		2.49657	0.30871			1.49016	0.33197			1.50363	0.35176
		2.49758	0.30875			1.49116	0.33203			1.50463	0.35182
		2.49859	0.30879			1.49215	0.3321			1.50563	0.35188
		2.4996	0.30883			1.49315	0.33216			1.50664	0.35193
		2.50061	0.30887			1.49415	0.33222			1.50764	0.35199
		2.50161	0.30891			1.49515	0.33228			1.50864	0.35205
		2.50262	0.30895			1.49615	0.33235			1.50965	0.35211
		2.50363	0.30899			1.49715	0.33241			1.51065	0.35217
		2.50464	0.30903			1.49815	0.33247			1.51165	0.35223
		2.50565	0.30907			1.49915	0.33253			1.51266	0.35229
		2.50666	0.30912			1.50014	0.33259			1.51366	0.35235

## Sheet: Figure 2e
	Ir1/Ni LDH-T		Ir1/Ni LDH-V		Ni LDH
3.073	-0.6748	3.228	-0.5875	3.052	-0.5838
3.049	-0.5457	3.199	-0.4727	3.042	-0.4443
3.035	-0.4367	3.18	-0.3737	3.039	-0.3242
3.037	-0.3402	3.17	-0.2869	3.048	-0.2203
3.049	-0.2587	3.168	-0.2118	3.062	-0.1319
3.066	-0.1881	3.17	-0.1467	3.081	-0.05552
3.086	-0.1276	3.177	-0.08982	3.104	0.01098
3.108	-0.07397	3.185	-0.03886	3.129	0.07003
3.133	-0.02585	3.197	0.00772	3.157	0.1233
3.164	0.01762	3.21	0.05092	3.188	0.1722
3.198	0.05677	3.227	0.09191	3.221	0.2173
3.229	0.09385	3.246	0.1317	3.256	0.2603
3.259	0.1299	3.269	0.171	3.295	0.3022
3.289	0.1646	3.294	0.2105	3.337	0.3436
3.32	0.1981	3.32	0.2508	3.381	0.3851
3.357	0.2314	3.348	0.2928	3.428	0.4273
3.398	0.2654	3.379	0.3369	3.478	0.4707
3.442	0.3014	3.413	0.3842	3.53	0.5161
3.489	0.3388	3.451	0.4362	3.585	0.5646
3.53	0.3783	3.493	0.4938	3.643	0.6172
3.573	0.4207	3.539	0.5581	3.705	0.6746
3.625	0.4657	3.59	0.6298	3.77	0.7386
3.685	0.5124	3.645	0.7105	3.838	0.8102
3.747	0.561	3.706	0.8016	3.91	0.8904
3.812	0.6145	3.774	0.9033	3.985	0.9818
3.88	0.6747	3.848	1.018	4.067	1.089
3.949	0.746	3.93	1.152	4.157	1.215
4.023	0.8312	4.022	1.307	4.255	1.361
4.104	0.9299	4.127	1.489	4.362	1.529
4.191	1.042	4.244	1.696	4.482	1.723
4.285	1.171	4.38	1.933	4.616	1.948
4.39	1.322	4.539	2.206	4.767	2.207
4.511	1.5	4.728	2.522	4.935	2.504
4.658	1.705	4.945	2.885	5.12	2.835
4.829	1.931	5.191	3.284	5.342	3.227
5.043	2.191	5.499	3.744	5.608	3.66
5.313	2.468	5.881	4.24	5.909	4.139
5.627	2.76	6.334	4.766	6.245	4.711
6.011	3.103	6.906	5.413	6.622	5.378
6.449	3.459	7.54	6.099	7.048	6.147
6.939	3.798	8.219	6.782	7.54	7.027
7.516	4.12	9.015	7.506	8.114	8.028
8.168	4.4	9.935	8.261	8.783	9.173
8.888	4.607	10.99	9.05	9.558	10.48
9.672	4.73	12.17	9.847	10.46	11.95
10.5	4.756	13.49	10.65	11.5	13.61
11.33	4.672	14.94	11.43	12.73	15.47
12.14	4.47	16.55	12.18	14.18	17.58
12.9	4.167	18.34	12.89	15.86	19.98
13.57	3.797	20.31	13.54	17.85	22.67
14.14	3.379	22.45	14.07	20.21	25.67
14.6	2.934	24.74	14.4	23.02	29
14.95	2.482	27.15	14.47	26.35	32.59
15.2	2.046	29.62	14.23	30.34	36.48
15.34	1.651	32.02	13.67	35.08	40.56
15.4	1.293	34.25	12.78	40.84	45.03
15.4	0.967	36.21	11.6	47.61	49.59
15.37	0.6887	37.84	10.21	55.05	53.45
15.37	0.4761	39.12	8.749	63.16	56.43
15.34	0.2958	40.03	7.305	71.98	58.37
15.22	0.1076	40.65	5.901	81.13	59.32
		41.06	4.658	90.27	59.31
		41.29	3.63	99.32	58.43
		41.35	2.772	108.1	56.69
		41.32	2.064	116.3	54.17
		41.27	1.362	123.9	50.95
		41.1	0.8257	130.8	47.17
				136.7	43.02
				141.8	38.69
				146.1	34.37
				149.5	30.14
				152.4	25.83
				154.5	21.72
				156	18.23
				157	15.33
				157.6	12.89
				157.8	10.8

[truncated: 54 more sheets: Figure 2f, Figure 3a, Figure 3b, Figure 3c, Figure 3d, Figure 3e, Figure 3f, Figure 4e, Figure 4f, Figure 4g, Supplementary Figure 1b, Supplementary Figure 2b, Supplementary Figure 2c, Supplementary Figure 2d, Supplementary Figure 2e, Supplementary Figure 2f, Supplementary Figure 3a, Supplementary Figure 3b, Supplementary Figure 4, Supplementary Figure 5 …]
